# Supplementary material for: 1-[(Diethyl­amino­carbon­yl)meth­yl]-2-[hydr­oxy(6-methoxy­quinolin-4-yl)meth­yl]-5-vinyl-1-azoniabicyclo­[2.2.2]octane chloride monohydrate
Source: Acta Crystallogr Sect E Struct Rep Online. 2008 Jan 25;64(Pt 2):o518. doi: 10.1107/S1600536807068444 (PMC2960160; doi:10.1107/S1600536807068444)
Supplement: Supplementary file 1 [file e-64-0o518-sup1.cif]

##############################################################################
###                                                                        ###
###        Electronic paper (Acta Crystallographica Section E)             ###
###                                                                        ###
##############################################################################
#                                                                            #
# This CIF contains the data in a paper accepted for publication in Acta     #
# Crystallographica Section E. It conforms to the requirements of Notes      #
# for Authors for Section E, and has been peer reviewed under the auspices   #
# of the IUCr Commission on Journals.                                        #
#                                                                            #
# Full details of the Crystallographic Information File format               #
# are given in the paper "The Crystallographic Information File (CIF):       #
# a New Standard Archive File for Crystallography" by S. R. Hall, F. H.      #
# Allen and I. D. Brown [Acta Cryst. (1991), A47, 655-685].                  #
#                                                                            #
# The current version of the core CIF dictionary is obtainable from          #
# ftp://ftp.iucr.org/pub/cif_core.dic. The current version number is 2.1.    #
#                                                                            #
# Software is freely available for graphical display of the structure(s) in  #
# this CIF.  For information consult the CIF home page http://www.iucr.org/  #
# cif/home.html                                                              #
#                                                                            #
##############################################################################
                                             
data_global
_audit_creation_method     'SHELXL97 CIF '
_journal_date_recd_electronic     2007-12-06
_journal_date_accepted     2007-12-27
_journal_name_full     'Acta Crystallographica, Section E'
_journal_year     2008
_journal_volume     64
_journal_issue      2
_journal_page_first     o518
_journal_page_last     o518
_journal_paper_category     QO
_journal_coeditor_code     CI2541
_publ_contact_author_name     'Prof. Ming-Qing Chen'
_publ_contact_author_address
;
Sch Chem & Mat Engn
Jiangnan University 1800 Lihu Rd, Wuxi 214122
Jiangsu
People's Republic of china
;
_publ_contact_author_email     zhangliping76518@163.com.cn
_publ_contact_author_fax     '+86-010-68396450'
_publ_contact_author_phone     '+86-010-68396450'
_publ_section_title
;\
1-[(Diethylaminocarbonyl)methyl]-2-[hydroxy(6-methoxyquinolin-4-yl)\
methyl]-5-vinyl-1-azoniabicyclo[2.2.2]octane chloride monohydrate
;
loop_
    _publ_author_name
    _publ_author_address
    'Li-Ping Zhang'
;
School of Chemical and Materials Engineering
Jiangnan University
1800 Lihu Road, Wuxi 214122
Jiangsu
People's Republic of China
;
    'Lin-Juan Wei'
;
School of Chemical and Materials Engineering
Jiangnan University
1800 Lihu Road, Wuxi 214122
Jiangsu
People's Republic of China
;
    'Ming-Qing Chen'
;
School of Chemical and Materials Engineering
Jiangnan University
1800 Lihu Road, Wuxi 214122
Jiangsu
People's Republic of China
;
data_I
_chemical_name_systematic
;
1-[(Diethylaminocarbonyl)methyl]-2-[hydroxy(6-methoxyquinolin-4-yl)methyl]-
5-vinyl-1-azoniabicyclo[2.2.2]octane chloride monohydrate
;
_chemical_name_common     ?
_chemical_formula_moiety     'C26 H36 N3 O3 +, Cl -, H2 O'
_chemical_formula_sum     'C26 H38 Cl N3 O4'
_chemical_formula_iupac     'C26 H36 N3 O3 +, Cl -, H2 O'
_chemical_formula_weight     492.04
_chemical_melting_point     ?
_symmetry_cell_setting     Orthorhombic
_symmetry_space_group_name_H-M     'P 21 21 21'
_symmetry_space_group_name_Hall     'P 2ac 2ab'
loop_
    _symmetry_equiv_pos_as_xyz
    'x, y, z'
    '-x+1/2, -y, z+1/2'
    '-x, y+1/2, -z+1/2'
    'x+1/2, -y+1/2, -z'
_cell_length_a     8.2213(12)
_cell_length_b     17.441(3)
_cell_length_c     18.161(3)
_cell_angle_alpha     90.00
_cell_angle_beta     90.00
_cell_angle_gamma     90.00
_cell_volume     2604.0(7)
_cell_formula_units_Z     4
_cell_measurement_reflns_used     2754
_cell_measurement_theta_min     2.34
_cell_measurement_theta_max     21.74
_cell_measurement_temperature     292
_exptl_crystal_description     Block
_exptl_crystal_colour     colourless
_exptl_crystal_size_max     0.24
_exptl_crystal_size_mid     0.20
_exptl_crystal_size_min     0.16
_exptl_crystal_density_diffrn     1.255
_exptl_crystal_density_meas     ?
_exptl_crystal_density_method     'not measured'
_exptl_crystal_F_000     1056
_exptl_absorpt_coefficient_mu     0.183
_exptl_absorpt_correction_type     multi-scan
_exptl_absorpt_process_details     '(SADABS; Sheldrick, 1996)'
_exptl_absorpt_correction_T_min     0.938
_exptl_absorpt_correction_T_max     0.973
_exptl_special_details
;  ?
;
_diffrn_ambient_temperature     292
_diffrn_radiation_type     MoK\a
_diffrn_radiation_wavelength     0.71073
_diffrn_radiation_source     'fine-focus sealed tube'
_diffrn_radiation_monochromator     graphite
_diffrn_measurement_device_type     'Bruker SMART CCD area-detector'
_diffrn_measurement_method     '\f and \w'
_diffrn_detector_area_resol_mean     ?
_diffrn_reflns_number     15334
_diffrn_reflns_av_R_equivalents     0.0615
_diffrn_reflns_av_sigmaI/netI     0.0805
_diffrn_reflns_theta_min     1.62
_diffrn_reflns_theta_max     26.46
_diffrn_reflns_theta_full     26.46
_diffrn_measured_fraction_theta_max     0.997
_diffrn_measured_fraction_theta_full     0.997
_diffrn_reflns_limit_h_min     -6
_diffrn_reflns_limit_h_max     10
_diffrn_reflns_limit_k_min     -21
_diffrn_reflns_limit_k_max     21
_diffrn_reflns_limit_l_min     -19
_diffrn_reflns_limit_l_max     22
_diffrn_standards_number     0
_diffrn_standards_interval_count     .
_diffrn_standards_interval_time     .
_diffrn_standards_decay_%     ?
_refine_special_details
;
 Refinement of F^2^ against ALL reflections.  The weighted R-factor wR and
 goodness of fit S are based on F^2^, conventional R-factors R are based
 on F, with F set to zero for negative F^2^. The threshold expression of
 F^2^ > 2sigma(F^2^) is used only for calculating R-factors(gt) etc. and is
 not relevant to the choice of reflections for refinement.  R-factors based
 on F^2^ are statistically about twice as large as those based on F, and R-
 factors based on ALL data will be even larger.
;
_reflns_number_total     5361
_reflns_number_gt     3043
_reflns_threshold_expression     I>2\s(I)
_refine_ls_structure_factor_coef     Fsqd
_refine_ls_matrix_type     full
_refine_ls_R_factor_all     0.1105
_refine_ls_R_factor_gt     0.0481
_refine_ls_wR_factor_gt     0.0867
_refine_ls_wR_factor_ref     0.1109
_refine_ls_goodness_of_fit_ref     0.995
_refine_ls_restrained_S_all     0.995
_refine_ls_number_reflns     5361
_refine_ls_number_parameters     311
_refine_ls_number_restraints     0
_refine_ls_hydrogen_treatment     constr
_refine_ls_weighting_scheme     calc
_refine_ls_weighting_details
         'calc w=1/[\s^2^(Fo^2^)+(0.0381P)^2^+0.4431P] where P=(Fo^2^+2Fc^2^)/3'
_atom_sites_solution_hydrogens     geom
_atom_sites_solution_primary     direct
_atom_sites_solution_secondary     difmap
_refine_ls_shift/su_max     0.001
_refine_ls_shift/su_mean     0.000
_refine_diff_density_max     0.150
_refine_diff_density_min     -0.180
_refine_ls_extinction_method     none
_refine_ls_extinction_coef     ?
_refine_ls_abs_structure_details     'Flack (1983), 2317 Friedel pairs'
_refine_ls_abs_structure_Flack     0.14(9)
loop_
    _atom_type_symbol
    _atom_type_description
    _atom_type_scat_dispersion_real
    _atom_type_scat_dispersion_imag
    _atom_type_scat_source
    'C' 'C' 0.0033 0.0016
                         'International Tables Vol C Tables 4.2.6.8 and 6.1.1.4'
    'H' 'H' 0.0000 0.0000
                         'International Tables Vol C Tables 4.2.6.8 and 6.1.1.4'
    'N' 'N' 0.0061 0.0033
                         'International Tables Vol C Tables 4.2.6.8 and 6.1.1.4'
    'O' 'O' 0.0106 0.0060
                         'International Tables Vol C Tables 4.2.6.8 and 6.1.1.4'
    'Cl' 'Cl' 0.1484 0.1585
                         'International Tables Vol C Tables 4.2.6.8 and 6.1.1.4'
_computing_data_collection     'SMART (Bruker, 1998)'
_computing_cell_refinement     'SAINT (Bruker, 1999)'
_computing_data_reduction     'SAINT (Bruker, 1999)'
_computing_structure_solution     'SHELXS97 (Sheldrick, 2008)'
_computing_structure_refinement     'SHELXL97 (Sheldrick, 2008)'
_computing_molecular_graphics     'SHELXTL (Bruker, 1999)'
_computing_publication_material     'SHELXL97 (Sheldrick, 2008)'
loop_
    _atom_site_type_symbol
    _atom_site_label
    _atom_site_fract_x
    _atom_site_fract_y
    _atom_site_fract_z
    _atom_site_U_iso_or_equiv
    _atom_site_adp_type
    _atom_site_calc_flag
    _atom_site_refinement_flags
    _atom_site_occupancy
    _atom_site_disorder_assembly
    _atom_site_disorder_group
    O O1 0.3225(4) 0.93582(15) 0.56437(14) 0.0753(8) Uani d . 1 . .
    O O2 0.4216(3) 0.66267(12) 0.82251(11) 0.0479(6) Uani d . 1 . .
    H H2 0.3525 0.6737 0.8533 0.072 Uiso calc R 1 . .
    O O3 0.5222(3) 0.90203(12) 0.78329(11) 0.0526(6) Uani d . 1 . .
    N N2 0.6959(3) 0.76896(13) 0.82281(11) 0.0354(6) Uani d . 1 . .
    N N3 0.4329(4) 0.92548(14) 0.89798(14) 0.0464(7) Uani d . 1 . .
    C C1 0.3147(4) 0.73809(18) 0.63577(14) 0.0376(7) Uani d . 1 . .
    C C2 0.3419(4) 0.81809(18) 0.63353(16) 0.0410(8) Uani d . 1 . .
    H H2A 0.3878 0.8426 0.6739 0.049 Uiso calc R 1 . .
    C C3 0.3012(5) 0.8596(2) 0.57254(18) 0.0539(9) Uani d . 1 . .
    C C4 0.2293(5) 0.8234(2) 0.51162(18) 0.0663(12) Uani d . 1 . .
    H H4 0.2016 0.8523 0.4705 0.080 Uiso calc R 1 . .
    C C5 0.2000(5) 0.7482(3) 0.51186(17) 0.0637(10) Uani d . 1 . .
    H H5 0.1515 0.7254 0.4711 0.076 Uiso calc R 1 . .
    C C6 0.2417(4) 0.7029(2) 0.57315(17) 0.0470(9) Uani d . 1 . .
    N N1 0.2080(4) 0.62659(18) 0.56833(16) 0.0588(8) Uani d . 1 . .
    C C7 0.2426(4) 0.5857(2) 0.6256(2) 0.0548(10) Uani d . 1 . .
    H H7 0.2206 0.5335 0.6232 0.066 Uiso calc R 1 . .
    C C8 0.3111(4) 0.61412(19) 0.69128(17) 0.0474(8) Uani d . 1 . .
    H H8 0.3299 0.5814 0.7308 0.057 Uiso calc R 1 . .
    C C9 0.3497(4) 0.69032(18) 0.69654(15) 0.0363(8) Uani d . 1 . .
    C C10 0.4145(7) 0.9754(2) 0.6174(3) 0.1019(17) Uani d . 1 . .
    H H10A 0.5159 0.9494 0.6250 0.153 Uiso calc R 1 . .
    H H10B 0.3552 0.9773 0.6629 0.153 Uiso calc R 1 . .
    H H10C 0.4351 1.0267 0.6005 0.153 Uiso calc R 1 . .
    C C11 0.4261(4) 0.72014(16) 0.76742(14) 0.0328(7) Uani d . 1 . .
    H H11 0.3644 0.7648 0.7845 0.039 Uiso calc R 1 . .
    C C12 0.6021(3) 0.74435(18) 0.75294(13) 0.0320(7) Uani d . 1 . .
    H H12 0.5983 0.7890 0.7202 0.038 Uiso calc R 1 . .
    C C13 0.7026(4) 0.68341(19) 0.71416(16) 0.0414(8) Uani d . 1 . .
    H H13A 0.6918 0.6892 0.6613 0.050 Uiso calc R 1 . .
    H H13B 0.6632 0.6329 0.7276 0.050 Uiso calc R 1 . .
    C C14 0.8815(4) 0.6912(2) 0.73606(18) 0.0486(9) Uani d . 1 . .
    H H14 0.9506 0.6614 0.7027 0.058 Uiso calc R 1 . .
    C C15 0.9306(4) 0.7755(2) 0.73507(17) 0.0527(9) Uani d . 1 . .
    H H15 1.0470 0.7775 0.7466 0.063 Uiso calc R 1 . .
    C C16 0.8411(4) 0.81627(19) 0.79803(16) 0.0440(8) Uani d . 1 . .
    H H16A 0.9148 0.8237 0.8391 0.053 Uiso calc R 1 . .
    H H16B 0.8045 0.8663 0.7815 0.053 Uiso calc R 1 . .
    C C19 0.8954(5) 0.6608(2) 0.81431(18) 0.0571(10) Uani d . 1 . .
    H H19A 1.0031 0.6715 0.8336 0.069 Uiso calc R 1 . .
    H H19B 0.8793 0.6057 0.8146 0.069 Uiso calc R 1 . .
    C C20 0.7671(4) 0.69938(17) 0.86258(16) 0.0464(9) Uani d . 1 . .
    H H20A 0.8160 0.7155 0.9087 0.056 Uiso calc R 1 . .
    H H20B 0.6810 0.6631 0.8737 0.056 Uiso calc R 1 . .
    C C17 0.9092(5) 0.8107(3) 0.6606(2) 0.0611(11) Uani d . 1 . .
    H H17 0.9496 0.7822 0.6214 0.073 Uiso calc R 1 . .
    C C18 0.8428(6) 0.8751(3) 0.6433(2) 0.0897(15) Uani d . 1 . .
    H H18A 0.7999 0.9065 0.6799 0.108 Uiso calc R 1 . .
    H H18B 0.8377 0.8902 0.5943 0.108 Uiso calc R 1 . .
    C C21 0.5994(4) 0.81309(17) 0.87826(14) 0.0370(7) Uani d . 1 . .
    H H21A 0.6714 0.8280 0.9181 0.044 Uiso calc R 1 . .
    H H21B 0.5172 0.7794 0.8988 0.044 Uiso calc R 1 . .
    C C22 0.5158(4) 0.88459(17) 0.84909(17) 0.0388(8) Uani d . 1 . .
    C C23 0.3385(5) 0.9913(2) 0.8714(2) 0.0639(11) Uani d . 1 . .
    H H23A 0.3963 1.0152 0.8309 0.077 Uiso calc R 1 . .
    H H23B 0.3297 1.0288 0.9107 0.077 Uiso calc R 1 . .
    C C24 0.1710(6) 0.9696(3) 0.8462(3) 0.116(2) Uani d . 1 . .
    H H24A 0.1116 0.9479 0.8866 0.174 Uiso calc R 1 . .
    H H24B 0.1788 0.9327 0.8071 0.174 Uiso calc R 1 . .
    H H24C 0.1154 1.0145 0.8287 0.174 Uiso calc R 1 . .
    C C25 0.4319(5) 0.9119(2) 0.97795(17) 0.0571(10) Uani d . 1 . .
    H H25A 0.4590 0.8587 0.9874 0.069 Uiso calc R 1 . .
    H H25B 0.3233 0.9210 0.9968 0.069 Uiso calc R 1 . .
    C C26 0.5499(6) 0.9624(2) 1.0182(2) 0.0776(14) Uani d . 1 . .
    H H26A 0.5298 1.0150 1.0056 0.116 Uiso calc R 1 . .
    H H26B 0.6589 0.9489 1.0044 0.116 Uiso calc R 1 . .
    H H26C 0.5365 0.9556 1.0703 0.116 Uiso calc R 1 . .
    Cl Cl1 0.19903(11) 0.74211(6) 0.93207(4) 0.0619(3) Uani d . 1 . .
    O O4 0.9536(5) 0.8684(2) -0.01438(18) 0.1224(12) Uani d . 1 . .
loop_
    _atom_site_aniso_label
    _atom_site_aniso_U_11
    _atom_site_aniso_U_22
    _atom_site_aniso_U_33
    _atom_site_aniso_U_12
    _atom_site_aniso_U_13
    _atom_site_aniso_U_23
    O1 0.102(2) 0.0584(17) 0.0655(16) 0.0077(16) -0.0188(19) 0.0180(14)
    O2 0.0541(17) 0.0496(14) 0.0399(12) -0.0007(12) 0.0049(12) 0.0114(11)
    O3 0.0734(18) 0.0461(14) 0.0383(13) 0.0105(13) 0.0025(13) 0.0030(11)
    N2 0.0321(14) 0.0401(15) 0.0341(12) 0.0020(13) 0.0009(13) -0.0032(11)
    N3 0.055(2) 0.0343(16) 0.0500(16) 0.0071(15) 0.0124(15) -0.0005(12)
    C1 0.0311(17) 0.048(2) 0.0341(15) 0.0033(17) 0.0008(15) -0.0072(15)
    C2 0.040(2) 0.049(2) 0.0342(17) 0.0088(17) -0.0035(16) 0.0010(15)
    C3 0.060(2) 0.055(2) 0.046(2) 0.012(2) -0.001(2) 0.0022(18)
    C4 0.082(3) 0.078(3) 0.0381(19) 0.016(3) -0.009(2) 0.005(2)
    C5 0.073(3) 0.080(3) 0.0382(18) 0.009(3) -0.015(2) -0.009(2)
    C6 0.044(2) 0.055(2) 0.0419(19) 0.0060(17) -0.0009(17) -0.0078(17)
    N1 0.0565(19) 0.065(2) 0.0547(18) 0.0069(17) -0.0075(18) -0.0142(17)
    C7 0.045(2) 0.050(2) 0.069(2) -0.0047(18) -0.001(2) -0.020(2)
    C8 0.0370(19) 0.051(2) 0.054(2) -0.0063(18) 0.0021(18) -0.0017(16)
    C9 0.0263(18) 0.0421(19) 0.0403(17) -0.0032(15) 0.0043(15) -0.0049(15)
    C10 0.146(5) 0.049(3) 0.111(4) -0.002(3) -0.038(4) 0.019(3)
    C11 0.0324(18) 0.0349(17) 0.0310(15) 0.0007(14) 0.0006(14) 0.0008(13)
    C12 0.0288(16) 0.0425(18) 0.0247(13) 0.0041(15) -0.0030(13) -0.0017(13)
    C13 0.0324(18) 0.051(2) 0.0407(17) 0.0089(18) -0.0004(17) -0.0122(15)
    C14 0.032(2) 0.062(2) 0.051(2) 0.0098(18) -0.0014(17) -0.0197(18)
    C15 0.0279(19) 0.073(3) 0.057(2) -0.0010(19) 0.0005(18) -0.0126(19)
    C16 0.034(2) 0.053(2) 0.0451(18) -0.0070(17) -0.0019(17) -0.0046(16)
    C19 0.048(2) 0.058(2) 0.065(2) 0.0162(19) -0.016(2) -0.0141(19)
    C20 0.052(2) 0.044(2) 0.0426(18) 0.0094(17) -0.0153(18) -0.0010(15)
    C17 0.043(2) 0.086(3) 0.054(2) -0.013(2) 0.014(2) -0.004(2)
    C18 0.110(4) 0.095(4) 0.064(3) -0.020(3) 0.022(3) 0.009(3)
    C21 0.0422(19) 0.0399(18) 0.0288(14) 0.0031(16) -0.0018(15) -0.0058(14)
    C22 0.040(2) 0.0332(18) 0.0427(19) -0.0022(16) -0.0007(16) -0.0042(15)
    C23 0.075(3) 0.040(2) 0.077(3) 0.020(2) 0.010(2) 0.0034(19)
    C24 0.057(3) 0.106(4) 0.186(6) 0.015(3) 0.008(4) 0.059(4)
    C25 0.076(3) 0.051(2) 0.0440(19) 0.003(2) 0.023(2) -0.0046(17)
    C26 0.117(4) 0.061(3) 0.055(2) -0.019(3) -0.001(3) -0.0084(19)
    Cl1 0.0504(5) 0.0839(7) 0.0515(5) -0.0123(5) 0.0083(5) -0.0087(5)
    O4 0.128(3) 0.127(3) 0.113(2) -0.002(2) 0.014(2) -0.004(2)
_geom_special_details
;
 All esds (except the esd in the dihedral angle between two l.s. planes)
 are estimated using the full covariance matrix.  The cell esds are taken
 into account individually in the estimation of esds in distances, angles
 and torsion angles; correlations between esds in cell parameters are only
 used when they are defined by crystal symmetry.  An approximate (isotropic)
 treatment of cell esds is used for estimating esds involving l.s. planes.
;
loop_
    _geom_bond_atom_site_label_1
    _geom_bond_atom_site_label_2
    _geom_bond_site_symmetry_2
    _geom_bond_distance
    _geom_bond_publ_flag
    O1 C3 . 1.349(4) ?
    O1 C10 . 1.406(5) ?
    O2 C11 . 1.417(3) ?
    O2 H2 . 0.82 ?
    O3 C22 . 1.234(3) ?
    N2 C21 . 1.495(3) ?
    N2 C16 . 1.519(4) ?
    N2 C20 . 1.529(4) ?
    N2 C12 . 1.546(3) ?
    N3 C22 . 1.327(4) ?
    N3 C23 . 1.468(4) ?
    N3 C25 . 1.472(4) ?
    C1 C9 . 1.412(4) ?
    C1 C2 . 1.414(4) ?
    C1 C6 . 1.425(4) ?
    C2 C3 . 1.365(4) ?
    C2 H2A . 0.93 ?
    C3 C4 . 1.405(5) ?
    C4 C5 . 1.333(5) ?
    C4 H4 . 0.93 ?
    C5 C6 . 1.407(5) ?
    C5 H5 . 0.93 ?
    C6 N1 . 1.363(4) ?
    N1 C7 . 1.293(4) ?
    C7 C8 . 1.409(4) ?
    C7 H7 . 0.93 ?
    C8 C9 . 1.370(4) ?
    C8 H8 . 0.93 ?
    C9 C11 . 1.524(4) ?
    C10 H10A . 0.96 ?
    C10 H10B . 0.96 ?
    C10 H10C . 0.96 ?
    C11 C12 . 1.530(4) ?
    C11 H11 . 0.98 ?
    C12 C13 . 1.519(4) ?
    C12 H12 . 0.98 ?
    C13 C14 . 1.529(4) ?
    C13 H13A . 0.97 ?
    C13 H13B . 0.97 ?
    C14 C19 . 1.521(5) ?
    C14 C15 . 1.525(5) ?
    C14 H14 . 0.98 ?
    C15 C17 . 1.496(5) ?
    C15 C16 . 1.535(4) ?
    C15 H15 . 0.98 ?
    C16 H16A . 0.97 ?
    C16 H16B . 0.97 ?
    C19 C20 . 1.528(4) ?
    C19 H19A . 0.97 ?
    C19 H19B . 0.97 ?
    C20 H20A . 0.97 ?
    C20 H20B . 0.97 ?
    C17 C18 . 1.287(5) ?
    C17 H17 . 0.93 ?
    C18 H18A . 0.93 ?
    C18 H18B . 0.93 ?
    C21 C22 . 1.519(4) ?
    C21 H21A . 0.97 ?
    C21 H21B . 0.97 ?
    C23 C24 . 1.500(6) ?
    C23 H23A . 0.97 ?
    C23 H23B . 0.97 ?
    C24 H24A . 0.96 ?
    C24 H24B . 0.96 ?
    C24 H24C . 0.96 ?
    C25 C26 . 1.500(5) ?
    C25 H25A . 0.97 ?
    C25 H25B . 0.97 ?
    C26 H26A . 0.96 ?
    C26 H26B . 0.96 ?
    C26 H26C . 0.96 ?
loop_
    _geom_angle_atom_site_label_1
    _geom_angle_atom_site_label_2
    _geom_angle_atom_site_label_3
    _geom_angle_site_symmetry_1
    _geom_angle_site_symmetry_3
    _geom_angle
    _geom_angle_publ_flag
    C3 O1 C10 . . 118.6(3) ?
    C11 O2 H2 . . 109.5 ?
    C21 N2 C16 . . 109.7(2) ?
    C21 N2 C20 . . 107.1(2) ?
    C16 N2 C20 . . 105.7(2) ?
    C21 N2 C12 . . 115.5(2) ?
    C16 N2 C12 . . 107.4(2) ?
    C20 N2 C12 . . 111.0(2) ?
    C22 N3 C23 . . 118.2(3) ?
    C22 N3 C25 . . 125.2(3) ?
    C23 N3 C25 . . 116.6(3) ?
    C9 C1 C2 . . 124.9(3) ?
    C9 C1 C6 . . 117.1(3) ?
    C2 C1 C6 . . 117.9(3) ?
    C3 C2 C1 . . 120.6(3) ?
    C3 C2 H2A . . 119.7 ?
    C1 C2 H2A . . 119.7 ?
    O1 C3 C2 . . 125.5(3) ?
    O1 C3 C4 . . 114.3(3) ?
    C2 C3 C4 . . 120.2(3) ?
    C5 C4 C3 . . 121.1(3) ?
    C5 C4 H4 . . 119.5 ?
    C3 C4 H4 . . 119.5 ?
    C4 C5 C6 . . 120.7(3) ?
    C4 C5 H5 . . 119.6 ?
    C6 C5 H5 . . 119.6 ?
    N1 C6 C5 . . 116.6(3) ?
    N1 C6 C1 . . 123.9(3) ?
    C5 C6 C1 . . 119.5(3) ?
    C7 N1 C6 . . 116.3(3) ?
    N1 C7 C8 . . 125.1(3) ?
    N1 C7 H7 . . 117.5 ?
    C8 C7 H7 . . 117.5 ?
    C9 C8 C7 . . 119.5(3) ?
    C9 C8 H8 . . 120.2 ?
    C7 C8 H8 . . 120.2 ?
    C8 C9 C1 . . 118.1(3) ?
    C8 C9 C11 . . 119.1(3) ?
    C1 C9 C11 . . 122.9(3) ?
    O1 C10 H10A . . 109.5 ?
    O1 C10 H10B . . 109.5 ?
    H10A C10 H10B . . 109.5 ?
    O1 C10 H10C . . 109.5 ?
    H10A C10 H10C . . 109.5 ?
    H10B C10 H10C . . 109.5 ?
    O2 C11 C9 . . 110.1(2) ?
    O2 C11 C12 . . 110.0(2) ?
    C9 C11 C12 . . 109.8(2) ?
    O2 C11 H11 . . 109.0 ?
    C9 C11 H11 . . 109.0 ?
    C12 C11 H11 . . 109.0 ?
    C13 C12 C11 . . 113.6(3) ?
    C13 C12 N2 . . 107.7(2) ?
    C11 C12 N2 . . 114.0(2) ?
    C13 C12 H12 . . 107.0 ?
    C11 C12 H12 . . 107.0 ?
    N2 C12 H12 . . 107.0 ?
    C12 C13 C14 . . 109.9(2) ?
    C12 C13 H13A . . 109.7 ?
    C14 C13 H13A . . 109.7 ?
    C12 C13 H13B . . 109.7 ?
    C14 C13 H13B . . 109.7 ?
    H13A C13 H13B . . 108.2 ?
    C19 C14 C15 . . 109.1(3) ?
    C19 C14 C13 . . 106.5(3) ?
    C15 C14 C13 . . 109.7(3) ?
    C19 C14 H14 . . 110.5 ?
    C15 C14 H14 . . 110.5 ?
    C13 C14 H14 . . 110.5 ?
    C17 C15 C14 . . 112.1(3) ?
    C17 C15 C16 . . 115.2(3) ?
    C14 C15 C16 . . 108.2(3) ?
    C17 C15 H15 . . 107.0 ?
    C14 C15 H15 . . 107.0 ?
    C16 C15 H15 . . 107.0 ?
    N2 C16 C15 . . 110.2(3) ?
    N2 C16 H16A . . 109.6 ?
    C15 C16 H16A . . 109.6 ?
    N2 C16 H16B . . 109.6 ?
    C15 C16 H16B . . 109.6 ?
    H16A C16 H16B . . 108.1 ?
    C14 C19 C20 . . 109.3(3) ?
    C14 C19 H19A . . 109.8 ?
    C20 C19 H19A . . 109.8 ?
    C14 C19 H19B . . 109.8 ?
    C20 C19 H19B . . 109.8 ?
    H19A C19 H19B . . 108.3 ?
    C19 C20 N2 . . 110.0(2) ?
    C19 C20 H20A . . 109.7 ?
    N2 C20 H20A . . 109.7 ?
    C19 C20 H20B . . 109.7 ?
    N2 C20 H20B . . 109.7 ?
    H20A C20 H20B . . 108.2 ?
    C18 C17 C15 . . 129.0(4) ?
    C18 C17 H17 . . 115.5 ?
    C15 C17 H17 . . 115.5 ?
    C17 C18 H18A . . 120.0 ?
    C17 C18 H18B . . 120.0 ?
    H18A C18 H18B . . 120.0 ?
    N2 C21 C22 . . 115.3(2) ?
    N2 C21 H21A . . 108.4 ?
    C22 C21 H21A . . 108.4 ?
    N2 C21 H21B . . 108.4 ?
    C22 C21 H21B . . 108.4 ?
    H21A C21 H21B . . 107.5 ?
    O3 C22 N3 . . 122.5(3) ?
    O3 C22 C21 . . 121.4(3) ?
    N3 C22 C21 . . 116.1(3) ?
    N3 C23 C24 . . 112.9(3) ?
    N3 C23 H23A . . 109.0 ?
    C24 C23 H23A . . 109.0 ?
    N3 C23 H23B . . 109.0 ?
    C24 C23 H23B . . 109.0 ?
    H23A C23 H23B . . 107.8 ?
    C23 C24 H24A . . 109.5 ?
    C23 C24 H24B . . 109.5 ?
    H24A C24 H24B . . 109.5 ?
    C23 C24 H24C . . 109.5 ?
    H24A C24 H24C . . 109.5 ?
    H24B C24 H24C . . 109.5 ?
    N3 C25 C26 . . 112.5(3) ?
    N3 C25 H25A . . 109.1 ?
    C26 C25 H25A . . 109.1 ?
    N3 C25 H25B . . 109.1 ?
    C26 C25 H25B . . 109.1 ?
    H25A C25 H25B . . 107.8 ?
    C25 C26 H26A . . 109.5 ?
    C25 C26 H26B . . 109.5 ?
    H26A C26 H26B . . 109.5 ?
    C25 C26 H26C . . 109.5 ?
    H26A C26 H26C . . 109.5 ?
    H26B C26 H26C . . 109.5 ?
loop_
    _geom_torsion_atom_site_label_1
    _geom_torsion_atom_site_label_2
    _geom_torsion_atom_site_label_3
    _geom_torsion_atom_site_label_4
    _geom_torsion_site_symmetry_1
    _geom_torsion_site_symmetry_2
    _geom_torsion_site_symmetry_3
    _geom_torsion_site_symmetry_4
    _geom_torsion
    _geom_torsion_publ_flag
    C9 C1 C2 C3 . . . . -178.8(3) ?
    C6 C1 C2 C3 . . . . -1.0(5) ?
    C10 O1 C3 C2 . . . . 9.8(6) ?
    C10 O1 C3 C4 . . . . -170.9(4) ?
    C1 C2 C3 O1 . . . . -179.6(3) ?
    C1 C2 C3 C4 . . . . 1.0(5) ?
    O1 C3 C4 C5 . . . . -179.7(4) ?
    C2 C3 C4 C5 . . . . -0.3(6) ?
    C3 C4 C5 C6 . . . . -0.5(6) ?
    C4 C5 C6 N1 . . . . -179.7(4) ?
    C4 C5 C6 C1 . . . . 0.5(5) ?
    C9 C1 C6 N1 . . . . -1.6(5) ?
    C2 C1 C6 N1 . . . . -179.6(3) ?
    C9 C1 C6 C5 . . . . 178.2(3) ?
    C2 C1 C6 C5 . . . . 0.2(4) ?
    C5 C6 N1 C7 . . . . -178.2(3) ?
    C1 C6 N1 C7 . . . . 1.6(5) ?
    C6 N1 C7 C8 . . . . 0.1(5) ?
    N1 C7 C8 C9 . . . . -1.8(5) ?
    C7 C8 C9 C1 . . . . 1.7(5) ?
    C7 C8 C9 C11 . . . . -179.1(3) ?
    C2 C1 C9 C8 . . . . 177.7(3) ?
    C6 C1 C9 C8 . . . . -0.1(4) ?
    C2 C1 C9 C11 . . . . -1.5(5) ?
    C6 C1 C9 C11 . . . . -179.4(3) ?
    C8 C9 C11 O2 . . . . -9.1(4) ?
    C1 C9 C11 O2 . . . . 170.2(3) ?
    C8 C9 C11 C12 . . . . 112.2(3) ?
    C1 C9 C11 C12 . . . . -68.6(4) ?
    O2 C11 C12 C13 . . . . 70.3(3) ?
    C9 C11 C12 C13 . . . . -51.0(3) ?
    O2 C11 C12 N2 . . . . -53.6(3) ?
    C9 C11 C12 N2 . . . . -175.0(2) ?
    C21 N2 C12 C13 . . . . -164.9(2) ?
    C16 N2 C12 C13 . . . . 72.3(3) ?
    C20 N2 C12 C13 . . . . -42.8(3) ?
    C21 N2 C12 C11 . . . . -37.8(3) ?
    C16 N2 C12 C11 . . . . -160.6(2) ?
    C20 N2 C12 C11 . . . . 84.3(3) ?
    C11 C12 C13 C14 . . . . -150.9(3) ?
    N2 C12 C13 C14 . . . . -23.6(3) ?
    C12 C13 C14 C19 . . . . 74.2(3) ?
    C12 C13 C14 C15 . . . . -43.7(4) ?
    C19 C14 C15 C17 . . . . -176.2(3) ?
    C13 C14 C15 C17 . . . . -59.8(4) ?
    C19 C14 C15 C16 . . . . -48.0(3) ?
    C13 C14 C15 C16 . . . . 68.3(3) ?
    C21 N2 C16 C15 . . . . -173.8(2) ?
    C20 N2 C16 C15 . . . . 71.1(3) ?
    C12 N2 C16 C15 . . . . -47.5(3) ?
    C17 C15 C16 N2 . . . . 107.2(3) ?
    C14 C15 C16 N2 . . . . -19.1(3) ?
    C15 C14 C19 C20 . . . . 67.4(4) ?
    C13 C14 C19 C20 . . . . -50.9(4) ?
    C14 C19 C20 N2 . . . . -14.0(4) ?
    C21 N2 C20 C19 . . . . -168.1(3) ?
    C16 N2 C20 C19 . . . . -51.2(3) ?
    C12 N2 C20 C19 . . . . 64.9(3) ?
    C14 C15 C17 C18 . . . . 133.4(5) ?
    C16 C15 C17 C18 . . . . 9.1(6) ?
    C16 N2 C21 C22 . . . . 66.6(3) ?
    C20 N2 C21 C22 . . . . -179.1(3) ?
    C12 N2 C21 C22 . . . . -55.0(3) ?
    C23 N3 C22 O3 . . . . 3.5(5) ?
    C25 N3 C22 O3 . . . . -174.3(3) ?
    C23 N3 C22 C21 . . . . -174.8(3) ?
    C25 N3 C22 C21 . . . . 7.4(5) ?
    N2 C21 C22 O3 . . . . 3.3(4) ?
    N2 C21 C22 N3 . . . . -178.4(3) ?
    C22 N3 C23 C24 . . . . 86.3(4) ?
    C25 N3 C23 C24 . . . . -95.7(4) ?
    C22 N3 C25 C26 . . . . 96.8(4) ?
    C23 N3 C25 C26 . . . . -81.1(4) ?
loop_
    _geom_hbond_atom_site_label_D
    _geom_hbond_atom_site_label_H
    _geom_hbond_atom_site_label_A
    _geom_hbond_site_symmetry_A
    _geom_hbond_distance_DH
    _geom_hbond_distance_HA
    _geom_hbond_distance_DA
    _geom_hbond_angle_DHA
    O2 H2 Cl1 . 0.82 2.25 3.038(2) 161
    C19 H19A Cl1 1_655 0.97 2.70 3.580(4) 150
    C20 H20B O2 . 0.97 2.33 3.001(4) 126
    C21 H21B Cl1 . 0.97 2.76 3.650(3) 152
    C21 H21B O2 . 0.97 2.58 3.169(4) 119
