# Supplementary material for: 1-[(Diethyl­amino­carbon­yl)meth­yl]-2-[hydr­oxy(6-methoxy­quinolin-4-yl)meth­yl]-5-vinyl-1-azoniabicyclo­[2.2.2]octane chloride monohydrate
Source: Acta Crystallogr Sect E Struct Rep Online. 2008 Jan 25;64(Pt 2):o518. doi: 10.1107/S1600536807068444 (PMC2960160; doi:10.1107/S1600536807068444)
Supplement: Supplementary file 2 [file e-64-0o518-Isup2.hkl]

# 
# h,k,l, Fc-squared, Fo-squared, sigma(Fo-squared) and status flag 
# 
data_I
_shelx_title ' 041028C in P2(1)2(1)2(1)' 
_shelx_refln_list_code          4 
_shelx_F_calc_maximum      229.18 
_exptl_crystal_F_000      1056.00 
_reflns_d_resolution_high  0.7976 
 
loop_ 
 _symmetry_equiv_pos_as_xyz 
 'x, y, z' 
 '-x+1/2, -y, z+1/2' 
 '-x, y+1/2, -z+1/2' 
 'x+1/2, -y+1/2, -z' 
 
_cell_length_a     8.2213 
_cell_length_b    17.4409 
_cell_length_c    18.1610 
_cell_angle_alpha  90.000 
_cell_angle_beta   90.000 
_cell_angle_gamma  90.000 
 
_shelx_F_squared_multiplier     1.000 
 
loop_ 
 _refln_index_h 
 _refln_index_k 
 _refln_index_l 
 _refln_F_squared_calc 
 _refln_F_squared_meas 
 _refln_F_squared_sigma 
 _refln_observed_status 
   2   0   0    12146.82    12465.03    196.82 o 
   4   0   0      224.50      264.96     16.71 o 
   6   0   0        3.21       -2.61     13.50 o 
   8   0   0      845.89      888.29     41.07 o 
  10   0   0      181.95      360.49     55.02 o 
   1   1   0      749.26      679.61     15.47 o 
   2   1   0     9177.38     9200.95    104.62 o 
   3   1   0       61.81       78.98      7.42 o 
   4   1   0     4612.44     4404.46     59.43 o 
   5   1   0      709.73      675.07     19.42 o 
   6   1   0     1212.71     1214.96     28.86 o 
   7   1   0        0.44      -10.26     10.26 o 
   8   1   0      250.46      235.50     37.89 o 
   9   1   0        7.92        4.50     17.17 o 
  10   1   0      157.25      203.52     34.29 o 
   0   2   0    52525.03    47923.79   1050.13 o 
   1   2   0     2963.19     2920.87     55.88 o 
   2   2   0    10587.73    10488.61    136.91 o 
   3   2   0      749.42      744.73     16.52 o 
   4   2   0      118.14      139.03     19.15 o 
   5   2   0      166.14      172.99     15.72 o 
   6   2   0      153.62      153.17     14.00 o 
   7   2   0        0.00       -7.39     10.80 o 
   8   2   0      217.52      239.31     27.82 o 
   9   2   0      156.53      179.60     23.49 o 
  10   2   0      177.38      252.14     33.49 o 
   1   3   0     8102.35     8155.92    106.79 o 
   2   3   0     4750.60     4619.97     65.67 o 
   3   3   0     3707.38     3747.98     57.67 o 
   4   3   0     2497.42     2285.84     41.02 o 
   5   3   0        0.94       -0.65      7.77 o 
   6   3   0      451.79      448.79     18.25 o 
   7   3   0      125.18       84.68     25.81 o 
   8   3   0      259.00      268.28     20.74 o 
   9   3   0       28.40       25.06     18.33 o 
  10   3   0        0.14        0.48     30.41 o 
   0   4   0      778.22      830.89     20.24 o 
   1   4   0    10869.66    11401.73    158.92 o 
   2   4   0     3402.07     3506.12     52.80 o 
   3   4   0      568.46      585.90     20.88 o 
   4   4   0      425.43      422.48     14.46 o 
   5   4   0       18.02       -1.25      8.57 o 
   6   4   0        0.02       -9.39      9.39 o 
   7   4   0      116.99       99.90     14.10 o 
   8   4   0      270.07      279.65     31.63 o 
   9   4   0      160.02      164.88     33.52 o 
  10   4   0       35.64       40.45     28.50 o 
   1   5   0      735.94      746.97     17.33 o 
   2   5   0     5906.10     5832.62     82.79 o 
   3   5   0     2374.50     2370.32     41.91 o 
   4   5   0      610.77      571.32     19.16 o 
   5   5   0       54.08       40.94      9.56 o 
   6   5   0       21.16       25.51     10.29 o 
   7   5   0       20.52       23.49     11.93 o 
   8   5   0       32.87       47.15     17.60 o 
   9   5   0       90.07      111.48     21.78 o 
  10   5   0        3.72      -38.96     39.11 o 
   0   6   0      437.76      425.66     16.06 o 
   1   6   0       39.19       27.72      5.78 o 
   2   6   0      150.02      132.70      9.74 o 
   3   6   0      497.36      494.11     17.15 o 
   4   6   0     1729.64     1765.09     37.26 o 
   5   6   0        3.01       -1.96      8.57 o 
   6   6   0       30.56       46.54     11.66 o 
   7   6   0       10.90      -11.19     11.19 o 
   8   6   0      318.79      351.51     29.58 o 
   9   6   0       22.02        2.41     18.71 o 
   1   7   0     1171.40     1417.05     28.16 o 
   2   7   0     2823.66     2773.50     47.34 o 
   3   7   0      159.66      138.07     15.71 o 
   4   7   0      185.53      231.44     27.28 o 
   5   7   0        1.67       -9.65      9.65 o 
   6   7   0        1.45        8.36     10.28 o 
   7   7   0        0.06      -11.76     13.30 o 
   8   7   0        0.05       -7.65     16.60 o 
   9   7   0        9.70       11.19     20.06 o 
   0   8   0        5.93       -3.59      9.30 o 
   1   8   0      211.54      224.46     12.75 o 
   2   8   0      103.25      115.82     10.82 o 
   3   8   0        2.02       11.84     12.27 o 
   4   8   0      537.40      506.08     20.16 o 
   5   8   0      452.52      445.36     26.74 o 
   6   8   0      528.30      521.62     25.03 o 
   7   8   0        9.96       13.29     14.47 o 
   8   8   0      244.16      325.68     72.30 o 
   9   8   0       28.94       23.26     19.07 o 
   1   9   0     4243.84     4370.81     83.93 o 
   2   9   0     1939.01     1967.78     68.72 o 
   3   9   0      477.23      495.72     25.65 o 
   4   9   0      366.81      389.56     18.92 o 
   5   9   0      124.62      107.82     15.05 o 
   6   9   0        4.02      -13.11     13.11 o 
   7   9   0      200.00      222.28     23.08 o 
   8   9   0        1.39       10.88     18.78 o 
   9   9   0       55.34       53.88     22.10 o 
   0  10   0       45.57       60.67      8.25 o 
   1  10   0      250.00      260.58      9.43 o 
   2  10   0      179.73      181.22     14.77 o 
   3  10   0      116.09      144.96     14.76 o 
   4  10   0       48.43       55.58     12.15 o 
   5  10   0      770.54      690.06     26.76 o 
   6  10   0       14.68       46.15     18.58 o 
   7  10   0        0.04       -0.84     15.56 o 
   8  10   0      177.27      219.63     48.40 o 
   9  10   0       43.18       30.99     22.82 o 
   1  11   0     1021.85      947.34     18.97 o 
   2  11   0       41.64       45.52     10.37 o 
   3  11   0       31.50       27.22     10.61 o 
   4  11   0      539.80      490.62     21.93 o 
   5  11   0      108.17      111.73     16.02 o 
   6  11   0        0.11      -14.45     17.54 o 
   7  11   0       75.62       76.11     19.05 o 
   8  11   0       12.34       29.50     19.69 o 
   0  12   0      692.72      614.88     38.92 o 
   1  12   0      270.36      248.72     16.91 o 
   2  12   0       45.33       48.14     11.66 o 
   3  12   0     1251.34     1247.94     34.31 o 
   4  12   0      142.98      131.85     18.49 o 
   5  12   0      463.81      444.82     31.69 o 
   6  12   0        2.38      -12.27     18.85 o 
   7  12   0       19.09        4.37     18.46 o 
   8  12   0       22.65       16.32     21.23 o 
   1  13   0        2.94       12.30     11.93 o 
   2  13   0       73.35       52.11     14.09 o 
   3  13   0      460.39      435.93     22.37 o 
   4  13   0       69.73       83.58     15.55 o 
   5  13   0       33.70       42.51     20.99 o 
   6  13   0      180.86      250.97     31.34 o 
   7  13   0        0.64       16.36     17.98 o 
   8  13   0       41.87       50.29     22.38 o 
   0  14   0      861.65      981.75     53.58 o 
   1  14   0       22.29       34.50     14.89 o 
   2  14   0       24.00       33.36     12.56 o 
   3  14   0       62.36       46.87     18.22 o 
   4  14   0       26.46       45.62     24.03 o 
   5  14   0       75.14      113.84     37.69 o 
   6  14   0      206.30      243.32     32.00 o 
   7  14   0        1.26        0.37     19.23 o 
   1  15   0      319.71      273.94     32.72 o 
   2  15   0      243.02      276.18     21.20 o 
   3  15   0       16.44        1.08     12.88 o 
   4  15   0      132.50      131.11     24.66 o 
   5  15   0       21.25       14.61     20.75 o 
   6  15   0      116.78      138.53     28.46 o 
   7  15   0       94.04      116.99     30.28 o 
   0  16   0      410.95      475.51     42.27 o 
   1  16   0       30.17        0.81     12.13 o 
   2  16   0      515.18      508.53     47.11 o 
   3  16   0       60.72       63.44     20.30 o 
   4  16   0       78.16       65.29     21.67 o 
   5  16   0       18.51       44.54     24.36 o 
   6  16   0      168.10      161.89     30.87 o 
   7  16   0       48.10        7.09     28.37 o 
   1  17   0      103.52      109.15     21.77 o 
   2  17   0        2.27       31.25     17.27 o 
   3  17   0        0.00       11.82     19.70 o 
   4  17   0       23.18        6.11     21.60 o 
   5  17   0        1.26       -8.32     34.17 o 
   6  17   0        3.50      -25.95     25.95 o 
   0  18   0      141.45      126.67     31.30 o 
   1  18   0        0.37       -2.11     28.42 o 
   2  18   0      111.35       45.95     48.86 o 
   3  18   0       12.75       28.53     33.55 o 
   4  18   0        1.18       -5.78     23.10 o 
   5  18   0        0.50       14.86     24.78 o 
   1  19   0       22.92       14.40     29.52 o 
   2  19   0       95.03       59.46     32.35 o 
   3  19   0       47.97      -12.59     12.59 o 
   4  19   0       12.15      -22.94     24.31 o 
   5  19   0       34.56       11.72     28.80 o 
   0  20   0       20.90       54.97     31.68 o 
   1  20   0        2.17       -2.29     24.30 o 
   2  20   0        7.34       14.94     24.06 o 
   3  20   0        0.74       13.65     15.62 o 
   4  20   0        0.44        4.32     15.73 o 
   1  21   0        8.88       18.02     21.26 o 
   2  21   0        0.14       -9.52     18.35 o 
   1   0   1     9571.88     9717.20    153.21 o 
   2   0   1     2954.25     3124.55     39.81 o 
   3   0   1        8.16        5.56      5.06 o 
   4   0   1     2702.45     2682.60     40.60 o 
   5   0   1      191.02      191.76     13.00 o 
   6   0   1       33.39       24.28     11.64 o 
   7   0   1        0.46       10.00     10.90 o 
   8   0   1       20.98       16.42     13.02 o 
   9   0   1       18.99       31.63     18.96 o 
  10   0   1       15.66      -22.86     36.18 o 
 -10   1   1       43.82       53.96     39.30 o 
  -9   1   1        0.01       -6.36     17.60 o 
  -8   1   1       61.53       30.80     21.68 o 
  -7   1   1      241.28      224.30     17.05 o 
  -6   1   1       12.82        7.28      9.53 o 
  -5   1   1       96.89       73.14      9.98 o 
  -4   1   1      283.26      285.96     12.58 o 
  -3   1   1     2733.85     2936.26     40.01 o 
  -2   1   1     7583.09     7439.52     99.91 o 
  -1   1   1     1625.06     1434.16     27.44 o 
   0   1   1      149.22       -2.01      2.01 o 
   1   1   1     1588.87     1456.38     22.66 o 
   2   1   1     7606.14     7498.63     86.28 o 
   3   1   1     2747.44     2749.19     39.29 o 
   4   1   1      291.93      264.79     11.82 o 
   5   1   1       96.46       94.30     20.44 o 
   6   1   1       11.83       13.07      9.69 o 
   7   1   1      240.55      235.06     18.17 o 
   8   1   1       60.03       33.30     13.65 o 
   9   1   1        0.02      -12.80     16.50 o 
  10   1   1       44.72       50.41     26.15 o 
 -10   2   1       18.61       28.76     37.57 o 
  -9   2   1        1.57       18.28     15.34 o 
  -8   2   1       16.40       -1.78     12.80 o 
  -7   2   1       73.68       55.58     12.91 o 
  -6   2   1      422.08      375.64     20.93 o 
  -5   2   1       22.70       18.07      8.58 o 
  -4   2   1      498.63      463.65     14.76 o 
  -3   2   1      958.55     1032.88     23.72 o 
  -2   2   1     4351.30     4437.35     62.32 o 
  -1   2   1      273.86      272.94      7.97 o 
   0   2   1      162.54      151.96      5.81 o 
   1   2   1      268.67      273.23     15.96 o 
   2   2   1     4277.47     4318.79     53.41 o 
   3   2   1      949.18      982.41     19.37 o 
   4   2   1      503.36      462.15     14.69 o 
   5   2   1       19.79       21.08      8.65 o 
   6   2   1      401.15      411.25     18.37 o 
   7   2   1       70.80       76.34     13.46 o 
   8   2   1       15.97       27.51     13.68 o 
   9   2   1        1.60      -13.86     16.63 o 
  10   2   1       18.65      -14.17     60.91 o 
 -10   3   1       57.62       72.32     36.61 o 
  -9   3   1       75.02       81.73     24.65 o 
  -8   3   1       35.67       41.79     18.70 o 
  -7   3   1      159.57      172.79     21.37 o 
  -6   3   1      181.19      176.48     14.52 o 
  -5   3   1       26.00       19.28      8.54 o 
  -4   3   1     1392.55     1433.61     34.32 o 
  -3   3   1      270.51      242.81     11.50 o 
  -2   3   1    12561.70    12216.12    193.76 o 
  -1   3   1     3503.84     3528.93     50.37 o 
   0   3   1       21.56       87.57      9.01 o 
   1   3   1     3503.16     3522.38     61.81 o 
   2   3   1    12497.69    12070.20    157.53 o 
   3   3   1      266.01      231.81      9.94 o 
   4   3   1     1408.43     1417.45     38.79 o 
   5   3   1       24.87       17.07      8.17 o 
   6   3   1      177.81      156.55     13.97 o 
   7   3   1      158.27      164.55     18.18 o 
   8   3   1       38.07       14.24     17.86 o 
   9   3   1       76.98       50.01     18.95 o 
  10   3   1       59.34       66.97     27.89 o 
 -10   4   1       12.02       18.79     37.33 o 
  -9   4   1       32.15       47.69     19.29 o 
  -8   4   1       84.25       89.65     16.07 o 
  -7   4   1       18.88       25.60     12.30 o 
  -6   4   1      522.37      522.37     19.85 o 
  -5   4   1      470.20      454.93     31.36 o 
  -4   4   1       31.57       29.86      9.85 o 
  -3   4   1     1213.89     1209.03     30.59 o 
  -2   4   1     2467.87     2482.76     52.24 o 
  -1   4   1     1132.66     1212.23     16.71 o 
   0   4   1     8589.54     8851.77    116.13 o 
   1   4   1     1140.31     1198.84     26.09 o 
   2   4   1     2480.78     2520.15     40.00 o 
   3   4   1     1216.79     1161.60     24.89 o 
   4   4   1       24.33       26.19      7.21 o 
   5   4   1      470.50      457.02     17.37 o 
   6   4   1      518.50      470.20     18.76 o 
   7   4   1       17.92       22.67     11.80 o 
   8   4   1       83.31       72.89     17.42 o 
   9   4   1       31.61       78.32     19.20 o 
  10   4   1       12.06       11.26     27.50 o 
 -10   5   1       18.08       -1.29     36.28 o 
  -9   5   1       40.63       45.93     25.36 o 
  -8   5   1      171.49      226.40     40.80 o 
  -7   5   1      123.33      113.95     15.00 o 
  -6   5   1      141.90      151.28     14.62 o 
  -5   5   1      285.45      295.47     15.64 o 
  -4   5   1      124.59      132.28     14.66 o 
  -3   5   1      672.03      659.24     19.16 o 
  -2   5   1     2237.62     2274.32     56.51 o 
  -1   5   1     2261.63     2322.31     28.31 o 
   0   5   1     1935.88     1964.40     43.69 o 
   1   5   1     2270.56     2349.83    107.95 o 
   2   5   1     2220.33     2219.63     37.61 o 
   3   5   1      662.78      671.46     18.51 o 
   4   5   1      124.47      121.47     18.57 o 
   5   5   1      283.42      305.55     15.35 o 
   6   5   1      138.75      161.11     14.72 o 
   7   5   1      124.34      145.57     18.59 o 
   8   5   1      176.61      169.94     21.05 o 
   9   5   1       42.19       29.60     19.83 o 
  10   5   1       18.73       -9.63     39.97 o 
  -9   6   1       45.97       17.72     20.06 o 
  -8   6   1      122.01      117.31     19.87 o 
  -7   6   1       23.78       13.54     12.07 o 
  -6   6   1      274.61      283.38     26.42 o 
  -5   6   1      134.70      161.98     23.51 o 
  -4   6   1     2082.28     2072.87     41.53 o 
  -3   6   1      266.17      275.47     13.61 o 
  -2   6   1      185.73      181.21     11.24 o 
  -1   6   1     1404.28     1404.11     23.17 o 
   0   6   1        6.87        8.29      5.28 o 
   1   6   1     1425.95     1432.75     94.12 o 
   2   6   1      191.51      183.26     10.38 o 
   3   6   1      259.97      245.70     12.75 o 
   4   6   1     2058.14     2006.47     40.15 o 
   5   6   1      129.08      127.39     18.55 o 
   6   6   1      273.54      295.23     17.90 o 
   7   6   1       23.35       44.29     14.59 o 
   8   6   1      118.20      105.50     20.22 o 
   9   6   1       45.21       52.31     21.02 o 
  -9   7   1       81.60       66.32     27.82 o 
  -8   7   1       18.31       11.50     17.02 o 
  -7   7   1      337.14      349.13     21.55 o 
  -6   7   1       15.16       24.27     10.89 o 
  -5   7   1       42.70       42.48     11.54 o 
  -4   7   1      526.09      544.20     20.53 o 
  -3   7   1      637.46      632.16     20.12 o 
  -2   7   1      112.12      117.06      9.25 o 
  -1   7   1     1934.44     1977.99     26.50 o 
   0   7   1      510.97      442.85     14.50 o 
   1   7   1     1913.05     1918.38     47.76 o 
   2   7   1       99.86       86.68      9.23 o 
   3   7   1      646.47      622.55     36.85 o 
   4   7   1      517.75      521.17     23.66 o 
   5   7   1       42.27       22.89      9.72 o 
   6   7   1       15.35        3.89     10.45 o 
   7   7   1      342.51      372.79     26.52 o 
   8   7   1       16.38        7.96     16.70 o 
   9   7   1       80.50       76.67     21.34 o 
  -9   8   1       31.21       54.60     21.73 o 
  -8   8   1       24.37       59.99     19.16 o 
  -7   8   1       40.25       41.36     15.75 o 
  -6   8   1      391.83      381.93     22.61 o 
  -5   8   1      254.85      251.86     18.84 o 
  -4   8   1      198.26      189.15     15.63 o 
  -3   8   1      235.84      231.74     15.43 o 
  -2   8   1     2417.25     2551.60     37.91 o 
  -1   8   1     1215.50     1334.93     23.78 o 
   0   8   1      139.49      110.76     10.55 o 
   1   8   1     1215.49     1340.95     28.18 o 
   2   8   1     2377.48     2557.81     45.48 o 
   3   8   1      239.48      240.27     14.41 o 
   4   8   1      203.39      186.46     15.09 o 
   5   8   1      247.66      243.58     18.54 o 
   6   8   1      393.51      423.50     25.72 o 
   7   8   1       39.71       32.51     15.78 o 
   8   8   1       23.83       41.76     18.08 o 
   9   8   1       30.38       37.96     34.88 o 
  -9   9   1       47.15       45.27     21.74 o 
  -8   9   1       29.38        1.42     17.16 o 
  -7   9   1       39.21       47.02     16.69 o 
  -6   9   1      269.03      281.54     21.95 o 
  -5   9   1      279.25      275.50     26.73 o 
  -4   9   1      361.59      385.01     18.75 o 
  -3   9   1      396.48      433.89     19.78 o 
  -2   9   1      253.66      274.02     11.32 o 
  -1   9   1      798.03      833.73     16.35 o 
   0   9   1      190.88      143.09      8.47 o 
   1   9   1      793.79      828.29     22.12 o 
   2   9   1      252.24      276.10     14.28 o 
   3   9   1      392.81      454.21     18.15 o 
   4   9   1      356.31      396.59     18.53 o 
   5   9   1      280.07      284.43     20.04 o 
   6   9   1      275.04      298.72     23.82 o 
   7   9   1       37.04       54.19     30.14 o 
   8   9   1       26.88       43.46     18.65 o 
   9   9   1       45.90       42.53     23.93 o 
  -9  10   1       11.12       42.87     23.02 o 
  -8  10   1       20.77       40.74     20.29 o 
  -7  10   1       41.86        1.14     15.22 o 
  -6  10   1      181.78      190.95     20.02 o 
  -5  10   1      487.28      519.44     23.75 o 
  -4  10   1      620.35      649.14     24.56 o 
  -3  10   1      251.57      276.98     17.99 o 
  -2  10   1      269.01      279.15     11.96 o 
  -1  10   1      268.60      272.57      9.97 o 
   0  10   1      171.62      178.63     10.51 o 
   1  10   1      260.14      252.37     14.37 o 
   2  10   1      271.16      269.54     15.48 o 
   3  10   1      248.37      266.88     17.02 o 
   4  10   1      627.49      630.07     23.28 o 
   5  10   1      492.17      465.77     29.43 o 
   6  10   1      180.28      233.97     22.59 o 
   7  10   1       41.58       58.06     19.86 o 
   8  10   1       21.25        7.48     19.59 o 
   9  10   1       10.60        2.28     26.00 o 
  -8  11   1       35.91       50.62     21.83 o 
  -7  11   1        4.31        3.80     16.73 o 
  -6  11   1       69.36       67.83     20.80 o 
  -5  11   1      170.34      194.90     19.33 o 
  -4  11   1      266.32      255.66     19.60 o 
  -3  11   1       10.68        4.02     10.44 o 
  -2  11   1        6.95        3.51      7.09 o 
  -1  11   1      250.40      271.06     13.09 o 
   0  11   1      183.63      192.15     12.87 o 
   1  11   1      257.41      267.10     20.76 o 
   2  11   1        5.65       -2.57      8.36 o 
   3  11   1        9.46        8.91      9.93 o 
   4  11   1      264.91      274.73     19.38 o 
   5  11   1      174.77      146.66     23.65 o 
   6  11   1       69.82       73.29     16.32 o 
   7  11   1        3.60      -16.35     16.35 o 
   8  11   1       35.94       26.59     19.83 o 
  -8  12   1        6.23      -15.55     18.98 o 
  -7  12   1        6.44        1.61     18.39 o 
  -6  12   1       18.50       29.27     19.47 o 
  -5  12   1       45.35       53.61     36.56 o 
  -4  12   1      375.26      382.46     21.61 o 
  -3  12   1      323.18      346.83     21.64 o 
  -2  12   1      526.27      533.56     21.79 o 
  -1  12   1      448.90      463.69     21.26 o 
   0  12   1       84.00       65.04     10.18 o 
   1  12   1      458.39      476.49     55.93 o 
   2  12   1      535.43      555.22     21.71 o 
   3  12   1      330.63      320.00     19.70 o 
   4  12   1      380.11      371.56     24.82 o 
   5  12   1       44.86       47.05     18.86 o 
   6  12   1       18.72       35.84     27.70 o 
   7  12   1        6.08       15.70     17.08 o 
   8  12   1        5.97        0.61     22.32 o 
  -8  13   1       23.32       46.17     22.78 o 
  -7  13   1       23.33       11.94     67.69 o 
  -6  13   1       26.04       31.83     21.17 o 
  -5  13   1       32.05       16.64     19.03 o 
  -4  13   1       12.00       -8.68     12.09 o 
  -3  13   1      137.17      179.45     17.93 o 
  -2  13   1       64.33       54.12     11.94 o 
  -1  13   1        7.78        0.15      8.48 o 
   0  13   1      301.03      318.62     40.66 o 
   1  13   1        7.77       15.77     12.64 o 
   2  13   1       64.67       74.38     13.20 o 
   3  13   1      138.46      172.40     16.97 o 
   4  13   1       12.09       35.87     17.84 o 
   5  13   1       30.88       16.77     20.20 o 
   6  13   1       27.40       35.13     21.40 o 
   7  13   1       22.78      -13.73     17.79 o 
   8  13   1       24.25       58.83     22.99 o 
  -7  14   1       10.18       26.27     24.71 o 
  -6  14   1       29.34       36.92     42.34 o 
  -5  14   1       29.34       40.92     20.20 o 
  -4  14   1       50.73       48.47     21.06 o 
  -3  14   1      163.04      164.50     18.26 o 
  -2  14   1      301.16      334.88     22.18 o 
  -1  14   1       59.63       49.51     13.16 o 
   0  14   1        1.30       -8.86     15.07 o 
   1  14   1       62.62       43.96     29.23 o 
   2  14   1      306.74      301.14     27.37 o 
   3  14   1      164.75      196.43     18.39 o 
   4  14   1       53.07       79.15     21.47 o 
   5  14   1       30.48       37.29     22.69 o 
   6  14   1       27.82        8.80     22.31 o 
   7  14   1       10.56       26.31     19.88 o 
  -7  15   1       68.33       54.43     29.16 o 
  -6  15   1       41.07       46.85     24.11 o 
  -5  15   1      217.56      229.05     29.76 o 
  -4  15   1       30.68       41.60     16.08 o 
  -3  15   1      154.37      165.07     18.88 o 
  -2  15   1       95.46       70.25     13.42 o 
  -1  15   1       73.55      112.21     16.50 o 
   0  15   1       18.69       11.00     16.27 o 
   1  15   1       71.89       52.09     23.48 o 
   2  15   1       92.30       88.05     19.85 o 
   3  15   1      156.87      164.02     18.34 o 
   4  15   1       29.79       75.02     21.48 o 
   5  15   1      215.65      184.98     29.06 o 
   6  15   1       41.96       85.54     26.27 o 
   7  15   1       67.20       78.53     32.80 o 
  -7  16   1        9.43       31.14     27.58 o 
  -6  16   1       11.46       -0.66     23.41 o 
  -5  16   1       63.71       12.81     22.16 o 
  -4  16   1       56.08       66.62     23.29 o 
  -3  16   1       55.68       47.60     15.62 o 
  -2  16   1       62.60       71.11     15.26 o 
  -1  16   1      212.79      195.98     46.49 o 
   0  16   1        7.51       12.34     14.93 o 
   1  16   1      213.76      120.91     30.38 o 
   2  16   1       63.99       76.30     20.88 o 
   3  16   1       57.67       51.70     20.31 o 
   4  16   1       58.53       40.24     21.17 o 
   5  16   1       64.82       33.87     21.86 o 
   6  16   1       10.96       42.04     26.91 o 
   7  16   1        9.71        7.04     69.08 o 
  -6  17   1        7.77       20.93     25.06 o 
  -5  17   1       47.49       88.63     26.92 o 
  -4  17   1        1.44      -19.25     19.25 o 
  -3  17   1       65.86       76.45     21.52 o 
  -2  17   1       16.45       27.37     19.29 o 
  -1  17   1        4.86       29.90     18.63 o 
   0  17   1       28.34        5.00     16.69 o 
   1  17   1        4.74        1.32     16.50 o 
   2  17   1       17.30       26.31     16.11 o 
   3  17   1       66.87       41.22     20.87 o 
   4  17   1        1.51       -3.47     20.31 o 
   5  17   1       47.14       30.33     24.67 o 
   6  17   1        8.01       18.41     36.76 o 
  -5  18   1       29.90       16.09     25.28 o 
  -4  18   1       16.70       48.38     24.52 o 
  -3  18   1       23.72       13.10     13.53 o 
  -2  18   1       13.64       -5.87     13.98 o 
  -1  18   1       59.92       36.39     20.62 o 
   0  18   1       45.50       26.00     39.42 o 
   1  18   1       59.34       39.17     39.51 o 
   2  18   1       13.96       -2.53     35.68 o 
   3  18   1       24.13       31.44     23.23 o 
   4  18   1       16.00       29.34     22.74 o 
   5  18   1       29.73       38.84     26.02 o 
  -5  19   1        3.77      -18.96     27.07 o 
  -4  19   1       16.50      -12.08     12.08 o 
  -3  19   1       38.66       16.61     15.53 o 
  -2  19   1       52.66       19.80     24.63 o 
  -1  19   1       14.78        6.89     24.99 o 
   0  19   1        0.44       15.23     32.45 o 
   1  19   1       14.38       35.08     20.98 o 
   2  19   1       53.59       59.69     20.51 o 
   3  19   1       39.67       29.08     32.73 o 
   4  19   1       16.63       14.90     32.13 o 
   5  19   1        3.43       -4.43     26.10 o 
  -4  20   1       17.66       -7.38     14.30 o 
  -3  20   1        6.52        8.32     14.98 o 
  -2  20   1        8.75      -11.81     17.40 o 
  -1  20   1       15.11      -15.80     16.13 o 
   0  20   1        0.01      -16.77     16.77 o 
   1  20   1       14.85       36.85     33.12 o 
   2  20   1        8.45       28.52     19.76 o 
   3  20   1        6.38       -0.08     16.70 o 
   4  20   1       17.19       -5.40     27.35 o 
  -2  21   1       11.80       12.26     20.24 o 
  -1  21   1        9.33        5.86     19.10 o 
   0  21   1        0.48       32.61     26.84 o 
   1  21   1        9.29      -11.64     47.49 o 
   2  21   1       11.73        7.31     19.66 o 
   1   0   2     8622.97     8386.16     94.13 o 
   2   0   2     4522.39     4700.13     66.04 o 
   3   0   2     3860.86     4082.30     52.90 o 
   4   0   2     4215.85     4176.01     56.78 o 
   5   0   2        2.08        0.43      7.76 o 
   6   0   2        5.86       -0.47      9.08 o 
   7   0   2        6.30       16.58     11.46 o 
   8   0   2       10.82       25.79     13.52 o 
   9   0   2      132.87      182.29     29.10 o 
  10   0   2        2.09      -16.30     51.71 o 
 -10   1   2       23.07       21.52     39.25 o 
  -9   1   2       36.00        7.47     26.43 o 
  -8   1   2       34.84       27.94     13.45 o 
  -7   1   2       77.29       68.04     18.38 o 
  -6   1   2       69.14       77.81     12.08 o 
  -5   1   2     1607.41     1622.42     31.12 o 
  -4   1   2      945.46      836.32     19.54 o 
  -3   1   2     5587.79     5799.24     83.07 o 
  -2   1   2     7871.80     8184.96    109.47 o 
  -1   1   2     1583.29     1545.50     23.30 o 
   0   1   2     2789.15     2281.46     38.72 o 
   1   1   2     1571.40     1547.89     20.58 o 
   2   1   2     7894.86     8255.66    109.68 o 
   3   1   2     5587.81     5797.19     71.19 o 
   4   1   2      969.47      854.51     19.44 o 
   5   1   2     1605.00     1555.04     30.51 o 
   6   1   2       63.23       46.75     13.32 o 
   7   1   2       82.19       77.59     13.25 o 
   8   1   2       34.54       57.52     15.77 o 
   9   1   2       36.02       25.57     31.15 o 
  10   1   2       23.16       -3.02     27.37 o 
 -10   2   2       11.66       89.43     39.63 o 
  -9   2   2       99.68       76.24     58.83 o 
  -8   2   2       64.49       47.65     13.77 o 
  -7   2   2      252.33      230.08     22.32 o 
  -6   2   2      316.40      352.46     17.91 o 
  -5   2   2      421.94      415.30     15.82 o 
  -4   2   2     2615.07     2652.24     68.93 o 
  -3   2   2     4850.26     4984.13     72.51 o 
  -2   2   2    12828.22    12847.64    208.89 o 
  -1   2   2     3711.64     3640.16     43.23 o 
   0   2   2    10538.38     9974.88    109.69 o 
   1   2   2     3662.99     3549.74     59.69 o 
   2   2   2    12730.65    12725.64    166.46 o 
   3   2   2     4789.99     4864.34     61.97 o 
   4   2   2     2603.82     2633.55     40.08 o 
   5   2   2      424.04      443.84     23.28 o 
   6   2   2      319.66      309.09     17.12 o 
   7   2   2      261.35      281.15     18.66 o 
   8   2   2       68.03       81.84     17.63 o 
   9   2   2       95.29      116.37     39.11 o 
  10   2   2       12.85       10.43     27.95 o 
 -10   3   2       12.89       46.25     36.71 o 
  -9   3   2        1.44      -18.11     18.11 o 
  -8   3   2       12.17       -1.73     12.98 o 
  -7   3   2      104.67      103.27     23.33 o 
  -6   3   2      482.30      481.87     18.84 o 
  -5   3   2      753.04      731.87     23.24 o 
  -4   3   2      478.82      488.14     17.42 o 
  -3   3   2      376.56      396.10     14.36 o 
  -2   3   2     4501.17     4236.10     52.76 o 
  -1   3   2     1052.28     1041.73     17.79 o 
   0   3   2      946.83      962.35     17.38 o 
   1   3   2     1034.52     1029.43     34.84 o 
   2   3   2     4501.08     4201.06     75.40 o 
   3   3   2      396.66      400.42     11.97 o 
   4   3   2      501.81      475.98     14.74 o 
   5   3   2      750.07      742.66     22.32 o 
   6   3   2      477.33      452.19     18.65 o 
   7   3   2      110.62      101.00     14.04 o 
   8   3   2       13.22       24.53     15.66 o 
   9   3   2        1.58       -0.26     22.08 o 
  10   3   2       13.08       12.88     28.69 o 
 -10   4   2       12.71       23.48     37.81 o 
  -9   4   2       18.91       18.48     23.06 o 
  -8   4   2      194.03      176.92     25.79 o 
  -7   4   2      105.14       89.04     14.37 o 
  -6   4   2      406.98      458.81     19.34 o 
  -5   4   2       29.77       28.12      8.65 o 
  -4   4   2     1336.15     1326.04     30.80 o 
  -3   4   2      416.07      415.00     15.01 o 
  -2   4   2     2110.04     2052.74     29.85 o 
  -1   4   2     2577.65     2470.06     29.54 o 
   0   4   2        2.53       21.34      4.67 o 
   1   4   2     2573.83     2631.18     69.68 o 
   2   4   2     2065.70     1985.38     42.30 o 
   3   4   2      422.43      417.62     13.65 o 
   4   4   2     1342.40     1358.90     26.02 o 
   5   4   2       29.74       19.70      9.10 o 
   6   4   2      411.89      427.99     20.51 o 
   7   4   2      105.95       96.36     16.04 o 
   8   4   2      200.15      170.82     20.72 o 
   9   4   2       16.90       32.90     28.35 o 
  10   4   2       11.92       42.23     28.50 o 
  -9   5   2        4.25        1.85     23.13 o 
  -8   5   2        0.38       -8.37     13.42 o 
  -7   5   2       31.11       32.63     19.28 o 
  -6   5   2      815.96      768.03     30.87 o 
  -5   5   2      238.68      265.69     17.42 o 
  -4   5   2      814.67      811.05     23.60 o 
  -3   5   2      717.35      637.08     19.14 o 
  -2   5   2     2010.33     1993.60     30.25 o 
  -1   5   2     1353.65     1385.52     19.54 o 
   0   5   2     1602.19     1526.41     27.43 o 
   1   5   2     1355.80     1371.71     29.83 o 
   2   5   2     2034.21     2042.40     65.07 o 
   3   5   2      722.06      673.96     26.25 o 
   4   5   2      788.16      776.90     19.42 o 
   5   5   2      242.24      275.09     16.15 o 
   6   5   2      803.15      746.19     22.81 o 
   7   5   2       30.65       45.94     14.41 o 
   8   5   2        0.32       29.73     15.52 o 
   9   5   2        4.46       20.18     24.52 o 
  -9   6   2       26.37       41.72     25.47 o 
  -8   6   2       77.34       99.09     16.46 o 
  -7   6   2       12.44        1.23     11.33 o 
  -6   6   2       47.33       25.36     11.02 o 
  -5   6   2       16.31        7.51      9.52 o 
  -4   6   2      479.11      450.30     18.45 o 
  -3   6   2      560.87      616.22     21.09 o 
  -2   6   2     1088.50     1098.37     20.43 o 
  -1   6   2     4176.19     4153.44     47.18 o 
   0   6   2     1992.45     1785.40     32.10 o 
   1   6   2     4095.08     4130.03     74.04 o 
   2   6   2     1072.69     1039.14     22.68 o 
   3   6   2      571.96      580.28     17.47 o 
   4   6   2      486.01      464.64     15.47 o 
   5   6   2       15.47        8.31      8.90 o 
   6   6   2       48.78       35.97     13.70 o 
   7   6   2       14.03       14.97     17.44 o 
   8   6   2       81.14       73.04     19.14 o 
   9   6   2       24.22       57.73     25.72 o 
  -9   7   2       12.94       17.81     20.42 o 
  -8   7   2       25.44       38.43     23.09 o 
  -7   7   2      269.64      252.97     18.85 o 
  -6   7   2      475.61      455.45     23.41 o 
  -5   7   2       70.46       77.89     18.21 o 
  -4   7   2     1942.80     1912.64     41.04 o 
  -3   7   2     1049.48     1095.81     27.68 o 
  -2   7   2     1024.69     1132.67     21.34 o 
  -1   7   2      897.73      948.58     29.09 o 
   0   7   2      752.31      764.80     17.12 o 
   1   7   2      901.09      896.52     25.27 o 
   2   7   2     1005.35     1069.16     24.11 o 
   3   7   2     1079.04     1096.55     25.61 o 
   4   7   2     1945.72     1977.92     39.60 o 
   5   7   2       66.87       67.73     11.01 o 
   6   7   2      481.24      450.07     23.50 o 
   7   7   2      273.45      313.98     24.17 o 
   8   7   2       25.37       22.17     21.13 o 
   9   7   2       13.36      -12.30     25.40 o 
  -9   8   2       49.27       35.07     21.36 o 
  -8   8   2       22.48       23.02     17.68 o 
  -7   8   2      113.62      100.05     15.47 o 
  -6   8   2       95.30       49.60     23.42 o 
  -5   8   2      445.75      447.49     21.43 o 
  -4   8   2       20.32       18.85     10.21 o 
  -3   8   2      411.42      400.92     17.16 o 
  -2   8   2     1328.36     1363.51     25.29 o 
  -1   8   2     1224.17     1252.23     20.40 o 
   0   8   2      873.86      812.28     17.25 o 
   1   8   2     1220.00     1163.05     48.64 o 
   2   8   2     1347.13     1438.46     29.88 o 
   3   8   2      411.41      389.99     17.93 o 
   4   8   2       21.39        7.70      9.19 o 
   5   8   2      439.17      410.22     21.82 o 
   6   8   2       98.89       89.39     16.20 o 
   7   8   2      118.63      143.66     20.04 o 
   8   8   2       22.13       17.91     17.18 o 
   9   8   2       49.40       30.47     36.21 o 
  -9   9   2       30.52       57.05     28.69 o 
  -8   9   2        8.83       12.38     18.56 o 
  -7   9   2      202.77      213.92     19.04 o 
  -6   9   2      541.80      556.48     25.81 o 
  -5   9   2       41.70       28.68     11.87 o 
  -4   9   2       53.33       51.83     12.83 o 
  -3   9   2      322.90      300.83     16.60 o 
  -2   9   2        4.44       18.19      6.57 o 
  -1   9   2      887.17      856.41     16.91 o 
   0   9   2     2307.13     2650.46     39.16 o 
   1   9   2      876.51      850.24     41.65 o 
   2   9   2        5.21        3.27      6.96 o 
   3   9   2      337.18      329.90     15.54 o 
   4   9   2       56.56       47.62     11.38 o 
   5   9   2       39.58       26.98     12.89 o 
   6   9   2      537.38      515.86     26.17 o 
   7   9   2      205.42      272.91     51.17 o 
   8   9   2        8.54       -7.77     19.80 o 
   9   9   2       31.07       58.88     30.12 o 
  -9  10   2       21.17      -16.24     26.14 o 
  -8  10   2       57.70       57.04     20.52 o 
  -7  10   2       77.50       83.69     19.02 o 
  -6  10   2      232.87      253.07     26.83 o 
  -5  10   2      108.17       89.00     15.12 o 
  -4  10   2      111.76      126.13     15.09 o 
  -3  10   2       63.07       66.44     12.33 o 
  -2  10   2      104.38      102.00      9.61 o 
  -1  10   2      295.15      286.08     14.76 o 
   0  10   2     2136.81     2198.56     35.07 o 
   1  10   2      294.02      288.80     28.95 o 
   2  10   2      102.41       96.82     11.44 o 
   3  10   2       65.41       76.20     13.86 o 
   4  10   2      110.11       85.42     19.57 o 
   5  10   2      111.29      112.09     21.12 o 
   6  10   2      238.12      274.90     24.48 o 
   7  10   2       80.49       69.55     32.90 o 
   8  10   2       57.03       35.88     19.40 o 
   9  10   2       22.34       27.08     39.83 o 
  -8  11   2        4.66       43.13     26.37 o 
  -7  11   2        8.09       10.11     20.05 o 
  -6  11   2       40.01       38.10     15.75 o 
  -5  11   2      191.31      227.68     23.49 o 
  -4  11   2        9.47       -1.19     14.19 o 
  -3  11   2      108.50      141.23     20.12 o 
  -2  11   2       65.26       63.84      9.00 o 
  -1  11   2       95.69      111.34     11.44 o 
   0  11   2      597.59      559.44     16.12 o 
   1  11   2       96.43       83.82     20.46 o 
   2  11   2       62.64       69.08     11.05 o 
   3  11   2      103.12      123.60     17.77 o 
   4  11   2       11.16       20.60     15.47 o 
   5  11   2      190.86      256.71     34.58 o 
   6  11   2       38.63       21.97     18.16 o 
   7  11   2        7.49        4.85     16.44 o 
   8  11   2        4.46       -4.76     19.61 o 
  -8  12   2       48.73       62.82     22.10 o 
  -7  12   2       53.50       61.16     25.07 o 
  -6  12   2       31.93        6.48     19.54 o 
  -5  12   2       54.07       26.19     16.24 o 
  -4  12   2       93.62       62.28     19.97 o 
  -3  12   2       69.63       59.08     13.41 o 
  -2  12   2      194.58      194.55     16.67 o 
  -1  12   2      495.59      514.48     19.90 o 
   0  12   2        1.83       14.96      7.74 o 
   1  12   2      487.79      515.91     37.81 o 
   2  12   2      195.27      184.84     21.09 o 
   3  12   2       72.39       46.09     11.92 o 
   4  12   2       91.95      104.00     20.23 o 
   5  12   2       56.07       67.39     21.76 o 
   6  12   2       32.03       36.99     16.50 o 
   7  12   2       54.21       32.23     17.94 o 
   8  12   2       48.57       19.21     21.11 o 
  -8  13   2       16.27       23.84     21.90 o 
  -7  13   2        0.42       -5.99     34.29 o 
  -6  13   2        7.43       -5.47     19.37 o 
  -5  13   2      156.21      195.64     27.11 o 
  -4  13   2      263.91      308.31     23.15 o 
  -3  13   2      105.10       97.14     15.63 o 
  -2  13   2       28.20       20.71     11.05 o 
  -1  13   2       59.21       40.89     10.15 o 
   0  13   2       52.32       47.93     14.60 o 
   1  13   2       57.22       60.34     21.81 o 
   2  13   2       30.52       13.43     18.31 o 
   3  13   2      106.01      108.56     15.14 o 
   4  13   2      266.74      313.71     28.58 o 
   5  13   2      151.11      171.98     25.52 o 
   6  13   2        8.10        0.50     18.33 o 
   7  13   2        0.30        3.38     17.89 o 
   8  13   2       16.37       31.90     22.71 o 
  -7  14   2       33.07       11.38     23.85 o 
  -6  14   2       82.13       73.20     26.04 o 
  -5  14   2       85.15       70.20     17.41 o 
  -4  14   2      123.02      130.58     23.91 o 
  -3  14   2      423.60      424.81     33.00 o 
  -2  14   2       11.96        4.53     19.38 o 
  -1  14   2       27.63       13.09      9.81 o 
   0  14   2      168.53      220.58     22.63 o 
   1  14   2       25.38       48.26     22.52 o 
   2  14   2       13.03        0.61     18.98 o 
   3  14   2      429.57      458.94     31.27 o 
   4  14   2      122.24      150.88     23.58 o 
   5  14   2       84.99       91.96     23.35 o 
   6  14   2       79.80      123.30     34.41 o 
   7  14   2       34.57       36.08     20.63 o 
  -7  15   2        4.82      -16.72     28.64 o 
  -6  15   2       76.89       87.34     47.64 o 
  -5  15   2      104.07      117.69     25.92 o 
  -4  15   2      185.82      262.79     22.69 o 
  -3  15   2      178.92      177.84     19.28 o 
  -2  15   2      134.83      107.42     20.77 o 
  -1  15   2       14.68       15.30     12.17 o 
   0  15   2       35.71       45.98     15.91 o 
   1  15   2       13.59       51.81     24.11 o 
   2  15   2      138.72      133.29     39.15 o 
   3  15   2      176.20      183.48     26.06 o 
   4  15   2      188.99      280.29     30.13 o 
   5  15   2      101.85       78.01     38.80 o 
   6  15   2       75.48       81.94     26.79 o 
   7  15   2        4.80       -5.29     20.25 o 
  -6  16   2       24.85       36.90     24.68 o 
  -5  16   2       11.12      -20.26     38.63 o 
  -4  16   2      124.24      146.05     21.38 o 
  -3  16   2       29.22        8.98     23.09 o 
  -2  16   2       13.77       28.55     20.25 o 
  -1  16   2       11.00        8.87     12.91 o 
   0  16   2       32.42       45.08     17.51 o 
   1  16   2       10.45        6.81     21.33 o 
   2  16   2       13.41        9.56     17.03 o 
   3  16   2       29.21       31.04     30.94 o 
   4  16   2      123.16       98.44     25.93 o 
   5  16   2       11.44       12.24     23.12 o 
   6  16   2       23.94       48.39     27.13 o 
  -6  17   2       28.34      -11.50     26.75 o 
  -5  17   2       78.29       42.02     40.66 o 
  -4  17   2      139.61      143.95     27.60 o 
  -3  17   2       28.90       26.21     15.69 o 
  -2  17   2       16.31       24.29     12.80 o 
  -1  17   2        3.12        2.04     13.95 o 
   0  17   2       41.05       31.33     17.26 o 
   1  17   2        2.70       39.44     27.56 o 
   2  17   2       15.33       31.24     19.95 o 
   3  17   2       27.55      -10.43     18.50 o 
   4  17   2      140.70      198.55     28.48 o 
   5  17   2       78.20      106.36     28.21 o 
   6  17   2       27.77       24.32     27.33 o 
  -5  18   2       18.29       11.08     35.37 o 
  -4  18   2       23.35       48.84     30.22 o 
  -3  18   2       30.90        0.55     10.73 o 
  -2  18   2       17.70        4.13     13.05 o 
  -1  18   2       42.25       29.59     19.85 o 
   0  18   2      124.98      149.18     28.96 o 
   1  18   2       41.06        2.68     27.17 o 
   2  18   2       18.33        4.10     21.33 o 
   3  18   2       30.34       11.48     20.54 o 
   4  18   2       22.69       50.56     23.56 o 
   5  18   2       18.23       29.46     25.51 o 
  -5  19   2       32.61        5.03     26.52 o 
  -4  19   2       51.26       78.12     40.64 o 
  -3  19   2        5.56      -12.22     12.22 o 
  -2  19   2        7.52       17.03     14.82 o 
  -1  19   2       29.89        3.81     13.58 o 
   0  19   2       50.99       68.68     17.20 o 
   1  19   2       29.02       38.44     23.05 o 
   2  19   2        7.28       14.87     19.02 o 
   3  19   2        5.26        5.41     21.62 o 
   4  19   2       51.51       75.06     26.81 o 
   5  19   2       32.67       38.82     72.27 o 
  -4  20   2        6.02       30.15     27.68 o 
  -3  20   2        3.67       21.94     27.15 o 
  -2  20   2       14.16       24.33     16.23 o 
  -1  20   2       12.10       13.43     18.08 o 
   0  20   2        1.25      -30.65     64.87 o 
   1  20   2       11.74       -0.36     21.34 o 
   2  20   2       13.84        8.25     21.06 o 
   3  20   2        3.56      -18.64     18.64 o 
   4  20   2        6.05        3.96     26.04 o 
  -2  21   2        0.05        9.60     17.40 o 
  -1  21   2        6.45       20.41     22.64 o 
   0  21   2       12.23        0.59     26.56 o 
   1  21   2        6.53       26.47     25.00 o 
   2  21   2        0.04        7.65     22.83 o 
   1   0   3      216.29      181.52      7.56 o 
   2   0   3     4850.97     4739.53     66.80 o 
   3   0   3      245.39      281.64     13.49 o 
   4   0   3      407.54      384.11     13.46 o 
   5   0   3     1858.72     1871.35     33.81 o 
   6   0   3       97.07      104.93     12.50 o 
   7   0   3      368.83      395.51     23.18 o 
   8   0   3       79.59      124.01     29.49 o 
   9   0   3       98.96       73.62     64.17 o 
  10   0   3        5.95       14.44     26.40 o 
 -10   1   3        5.10       -6.51     26.50 o 
  -9   1   3      147.25      176.21     27.86 o 
  -8   1   3       33.45       48.28     14.48 o 
  -7   1   3      105.01       89.30     13.85 o 
  -6   1   3      305.68      325.40     17.65 o 
  -5   1   3      207.90      228.66     13.90 o 
  -4   1   3      292.32      292.15     12.24 o 
  -3   1   3     1288.53     1207.31     31.56 o 
  -2   1   3     8257.79     8223.13     94.77 o 
  -1   1   3    24074.12    24808.53    307.30 o 
   0   1   3      757.40      697.65     18.05 o 
   1   1   3    24096.72    24467.02    238.99 o 
   2   1   3     8306.30     8287.46    110.34 o 
   3   1   3     1295.21     1185.46     21.13 o 
   4   1   3      294.26      277.61     12.19 o 
   5   1   3      206.97      219.19     13.55 o 
   6   1   3      305.57      319.24     17.16 o 
   7   1   3      107.27      112.69     13.94 o 
   8   1   3       33.53       14.55     15.76 o 
   9   1   3      144.40      135.90     30.89 o 
  10   1   3        5.09      -11.06     26.67 o 
 -10   2   3       21.89      -13.69     53.48 o 
  -9   2   3       22.43       54.99     23.91 o 
  -8   2   3       43.84       31.46     16.16 o 
  -7   2   3      399.55      382.14     19.97 o 
  -6   2   3        6.47        4.20      9.67 o 
  -5   2   3      473.39      497.90     16.90 o 
  -4   2   3     2186.58     2201.94     41.61 o 
  -3   2   3     3029.80     2894.44     47.80 o 
  -2   2   3     1299.45     1270.39     23.70 o 
  -1   2   3     3978.03     4007.16     42.44 o 
   0   2   3     5994.47     5788.41     66.14 o 
   1   2   3     4011.69     3932.20     47.86 o 
   2   2   3     1287.94     1281.58     24.32 o 
   3   2   3     3071.90     2970.80     40.59 o 
   4   2   3     2165.07     2234.87     35.37 o 
   5   2   3      467.33      479.87     16.86 o 
   6   2   3        5.57       11.11     10.04 o 
   7   2   3      404.86      428.88     25.68 o 
   8   2   3       42.67       36.84     19.53 o 
   9   2   3       22.42       10.53     23.77 o 
  10   2   3       21.67       39.54     27.58 o 
 -10   3   3        8.80      -36.47     36.47 o 
  -9   3   3      134.86      148.48     30.09 o 
  -8   3   3        7.79       24.66     13.76 o 
  -7   3   3       35.83        4.66     12.38 o 
  -6   3   3      172.60      166.10     14.34 o 
  -5   3   3      432.60      404.62     15.76 o 
  -4   3   3       82.77       91.22     11.44 o 
  -3   3   3      724.48      690.34     30.12 o 
  -2   3   3      847.05      821.25     16.40 o 
  -1   3   3     4556.43     4553.98     53.35 o 
   0   3   3     1463.80     1360.09     28.20 o 
   1   3   3     4684.03     4608.83     64.51 o 
   2   3   3      856.80      864.02     19.40 o 
   3   3   3      729.38      719.88     16.62 o 
   4   3   3       85.34      101.41     13.41 o 
   5   3   3      430.87      420.19     19.65 o 
   6   3   3      175.30      166.74     14.17 o 
   7   3   3       33.09       39.35     14.70 o 
   8   3   3        7.23       25.25     16.62 o 
   9   3   3      130.53      158.39     31.01 o 
  10   3   3        8.47       10.37     28.08 o 
 -10   4   3       35.07       54.11     38.05 o 
  -9   4   3       38.72       16.42     20.70 o 
  -8   4   3       88.23       85.08     15.92 o 
  -7   4   3      184.22      190.66     16.90 o 
  -6   4   3       49.73       36.95     11.04 o 
  -5   4   3      179.67      186.84     15.35 o 
  -4   4   3      348.08      362.78     16.17 o 
  -3   4   3      765.06      802.07     21.02 o 
  -2   4   3      704.05      708.64     17.65 o 
  -1   4   3     1354.14     1430.68     19.59 o 
   0   4   3        0.37       -1.38      4.38 o 
   1   4   3     1331.95     1389.23     33.52 o 
   2   4   3      696.57      722.61     18.55 o 
   3   4   3      768.35      758.03     16.46 o 
   4   4   3      340.05      374.43     13.11 o 
   5   4   3      196.36      198.81     13.42 o 
   6   4   3       49.89       50.05     13.58 o 
   7   4   3      190.59      187.51     19.79 o 
   8   4   3       89.86       56.41     21.52 o 
   9   4   3       39.20       22.61     22.80 o 
  10   4   3       34.53       -9.63     35.61 o 
  -9   5   3       89.96       84.73     30.80 o 
  -8   5   3       13.65       42.40     14.88 o 
  -7   5   3      125.80      145.43     15.83 o 
  -6   5   3      495.69      510.80     19.85 o 
  -5   5   3      185.19      167.61     15.06 o 
  -4   5   3       60.79       48.58     10.15 o 
  -3   5   3      386.10      385.80     23.40 o 
  -2   5   3      503.98      536.42     13.62 o 
  -1   5   3     4979.38     4921.42     97.75 o 
   0   5   3      359.37      350.06      9.88 o 
   1   5   3     4922.76     4895.43    144.37 o 
   2   5   3      501.00      501.38     13.49 o 
   3   5   3      397.87      428.89     12.68 o 
   4   5   3       57.95       60.01      8.56 o 
   5   5   3      186.87      160.90     20.93 o 
   6   5   3      492.08      469.02     23.01 o 
   7   5   3      119.53      140.17     18.74 o 
   8   5   3       13.49        8.46     15.97 o 
   9   5   3       87.60       62.23     25.54 o 
  -9   6   3       54.31       89.86     27.10 o 
  -8   6   3        3.07       -3.02     16.96 o 
  -7   6   3        0.41       -0.86     11.44 o 
  -6   6   3      163.71      144.38     16.95 o 
  -5   6   3      255.44      283.27     21.15 o 
  -4   6   3      406.10      439.17     18.76 o 
  -3   6   3     1087.41     1133.22     29.12 o 
  -2   6   3     1174.12     1238.04     29.30 o 
  -1   6   3     1091.64     1115.32     18.03 o 
   0   6   3      111.20      124.56     10.47 o 
   1   6   3     1084.33     1100.21     29.69 o 
   2   6   3     1157.37     1208.27     24.43 o 
   3   6   3     1083.45     1162.48     25.09 o 
   4   6   3      397.12      420.26     18.97 o 
   5   6   3      270.65      277.03     33.02 o 
   6   6   3      163.29      169.23     18.10 o 
   7   6   3        0.12       -2.23     13.60 o 
   8   6   3        3.30      -22.97     24.19 o 
   9   6   3       54.99       57.77     36.90 o 
  -9   7   3       75.17       43.26     25.52 o 
  -8   7   3       27.54        8.52     14.62 o 
  -7   7   3       45.49       43.37     13.16 o 
  -6   7   3      108.29       80.73     16.14 o 
  -5   7   3       81.42       63.13     12.40 o 
  -4   7   3       74.94       64.52     11.62 o 
  -3   7   3       82.15       71.59      8.64 o 
  -2   7   3      891.09      917.28     19.47 o 
  -1   7   3      532.49      511.43     15.18 o 
   0   7   3      353.12      287.39     10.11 o 
   1   7   3      537.83      469.19     27.89 o 
   2   7   3      885.09      877.59     23.97 o 
   3   7   3       87.23       86.61      9.15 o 
   4   7   3       76.39       93.29     24.22 o 
   5   7   3       82.58      101.39     14.73 o 
   6   7   3      104.45      111.89     17.22 o 
   7   7   3       41.79       42.80     16.85 o 
   8   7   3       28.75       60.06     25.06 o 
   9   7   3       75.56       88.95     27.36 o 
  -9   8   3        8.17       90.88     27.84 o 
  -8   8   3        1.45       -5.49     17.68 o 
  -7   8   3       44.68       79.35     20.42 o 
  -6   8   3      366.54      414.37     25.58 o 
  -5   8   3        7.93        7.33     11.50 o 
  -4   8   3      354.74      357.47     18.62 o 
  -3   8   3     1046.55     1058.48     23.49 o 
  -2   8   3      784.77      835.58     19.13 o 
  -1   8   3     1741.97     1777.45     28.74 o 
   0   8   3     1981.43     1990.69     31.44 o 
   1   8   3     1734.69     1679.68     61.15 o 
   2   8   3      773.40      842.43     22.38 o 
   3   8   3     1046.93     1073.67     25.84 o 
   4   8   3      346.93      369.40     16.66 o 
   5   8   3        7.58       12.96     12.10 o 
   6   8   3      366.99      435.28     26.68 o 
   7   8   3       46.67       68.66     16.89 o 
   8   8   3        1.50       28.49     22.78 o 
   9   8   3        8.21        5.55     25.13 o 
  -9   9   3      124.65      125.04     65.11 o 
  -8   9   3       14.69       23.88     17.90 o 
  -7   9   3       33.77       15.33     13.71 o 
  -6   9   3       99.11      117.97     17.53 o 
  -5   9   3      478.44      508.90     23.78 o 
  -4   9   3      246.01      243.49     17.92 o 
  -3   9   3      217.82      253.64     15.97 o 
  -2   9   3      271.45      272.49     11.86 o 
  -1   9   3     1861.96     1889.47     28.39 o 
   0   9   3        0.01       -3.68      5.07 o 
   1   9   3     1907.06     1909.05     67.81 o 
   2   9   3      276.52      293.28     14.04 o 
   3   9   3      226.83      252.33     25.81 o 
   4   9   3      243.75      246.42     23.31 o 
   5   9   3      474.68      502.25     24.38 o 
   6   9   3       97.19      111.17     17.58 o 
   7   9   3       33.85       27.91     16.04 o 
   8   9   3       14.14        8.64     22.79 o 
   9   9   3      125.96       84.67     30.08 o 
  -9  10   3       18.31      -25.41     26.60 o 
  -8  10   3       20.03        1.14     19.23 o 
  -7  10   3       90.75      110.26     19.86 o 
  -6  10   3       11.05       13.35     14.25 o 
  -5  10   3      176.32      183.48     19.04 o 
  -4  10   3      375.42      373.55     20.14 o 
  -3  10   3      274.12      306.90     14.32 o 
  -2  10   3      567.84      542.15     16.44 o 
  -1  10   3      145.81      160.90     15.54 o 
   0  10   3     1375.18     1452.85     27.13 o 
   1  10   3      148.09      132.08     22.48 o 
   2  10   3      574.24      558.77     25.54 o 
   3  10   3      262.58      270.77     16.12 o 
   4  10   3      370.64      381.35     25.26 o 
   5  10   3      170.47      167.27     18.49 o 
   6  10   3       10.64       20.45     14.79 o 
   7  10   3       86.82      105.35     28.05 o 
   8  10   3       20.35       16.09     24.08 o 
   9  10   3       18.29       24.30     31.68 o 
  -8  11   3       69.79      131.26     23.72 o 
  -7  11   3       36.76       72.99     24.76 o 
  -6  11   3      194.67      198.31     21.70 o 
  -5  11   3       79.36       51.62     17.52 o 
  -4  11   3      533.42      528.69     23.71 o 
  -3  11   3       98.87      115.59     11.77 o 
  -2  11   3       17.66       12.89      9.36 o 
  -1  11   3      682.57      670.19     18.20 o 
   0  11   3      370.90      321.46     18.25 o 
   1  11   3      683.10      722.81     41.69 o 
   2  11   3       16.89       -4.43     10.84 o 
   3  11   3      103.18       88.16     12.52 o 
   4  11   3      527.22      497.80     29.13 o 
   5  11   3       78.16       56.61     38.44 o 
   6  11   3      196.35      191.67     29.48 o 
   7  11   3       35.87       -1.17     17.06 o 
   8  11   3       68.22       62.05     27.52 o 
  -8  12   3        4.77       -1.23     21.21 o 
  -7  12   3        0.24       15.86     23.21 o 
  -6  12   3       14.54        5.17     19.33 o 
  -5  12   3       20.22       11.71     18.47 o 
  -4  12   3       73.48      100.80     15.86 o 
  -3  12   3      125.68      148.19     16.81 o 
  -2  12   3      321.88      304.90     13.99 o 
  -1  12   3        6.73       -3.86      7.45 o 
   0  12   3       55.69       48.51      8.76 o 
   1  12   3        7.39        2.16     15.82 o 
   2  12   3      326.39      365.41     26.10 o 
   3  12   3      118.46      147.09     19.88 o 
   4  12   3       74.62       69.67     37.48 o 
   5  12   3       19.59       30.26     17.88 o 
   6  12   3       15.02       19.99     16.01 o 
   7  12   3        0.12       -2.65     17.47 o 
   8  12   3        4.88      -12.29     25.17 o 
  -8  13   3       17.22       35.17     33.24 o 
  -7  13   3       26.02       20.23     22.98 o 
  -6  13   3       67.44       45.15     18.51 o 
  -5  13   3        2.16       -0.09     14.03 o 
  -4  13   3        1.82       -3.77     12.79 o 
  -3  13   3      144.02      140.00     26.36 o 
  -2  13   3      148.82      118.91     22.81 o 
  -1  13   3      238.82      255.05     16.22 o 
   0  13   3       16.35       25.35     10.02 o 
   1  13   3      235.69      227.31     31.97 o 
   2  13   3      147.12      134.25     19.65 o 
   3  13   3      146.36      156.79     21.58 o 
   4  13   3        1.35       15.84     16.10 o 
   5  13   3        1.95       28.77     18.77 o 
   6  13   3       67.28       67.91     19.93 o 
   7  13   3       26.61       20.55     24.57 o 
   8  13   3       17.07       12.14     31.77 o 
  -7  14   3       31.74       29.66     26.65 o 
  -6  14   3       56.37       17.80     28.06 o 
  -5  14   3      127.47      171.96     21.39 o 
  -4  14   3       33.01       25.75     14.36 o 
  -3  14   3      160.25      205.17     19.92 o 
  -2  14   3      191.59      175.88     29.37 o 
  -1  14   3      121.06      121.24     13.23 o 
   0  14   3       92.78      109.14     18.25 o 
   1  14   3      118.77       97.96     26.69 o 
   2  14   3      186.10      183.02     44.02 o 
   3  14   3      163.96      217.39     25.83 o 
   4  14   3       31.71       48.10     36.54 o 
   5  14   3      125.85      167.84     26.64 o 
   6  14   3       56.98       52.37     19.12 o 
   7  14   3       32.18       46.74     25.41 o 
  -7  15   3       16.89        6.87     35.25 o 
  -6  15   3       26.58       24.81     24.38 o 
  -5  15   3       70.41       55.78     17.98 o 
  -4  15   3       77.17       58.25     17.08 o 
  -3  15   3       11.93       19.63     13.29 o 
  -2  15   3       97.74       44.65     12.67 o 
  -1  15   3      132.31      108.85     13.89 o 
   0  15   3       37.88       49.32     29.91 o 
   1  15   3      128.17      207.47     34.03 o 
   2  15   3       95.73       49.00     26.31 o 
   3  15   3       11.60        1.61     15.53 o 
   4  15   3       79.59       96.55     22.54 o 
   5  15   3       69.36      103.78     37.33 o 
   6  15   3       27.77       55.37     19.44 o 
   7  15   3       17.18       17.41     20.50 o 
  -6  16   3       21.35       -9.36     24.52 o 
  -5  16   3       16.54       36.51     23.49 o 
  -4  16   3       16.26       13.65     15.55 o 
  -3  16   3       25.38       16.70     17.41 o 
  -2  16   3       62.13       44.52     21.49 o 
  -1  16   3       63.40       38.94     11.52 o 
   0  16   3      106.73       55.98     17.85 o 
   1  16   3       63.54       49.60     25.21 o 
   2  16   3       59.91       77.30     29.50 o 
   3  16   3       24.73       28.17     19.34 o 
   4  16   3       17.03        9.00     19.07 o 
   5  16   3       16.45       20.95     23.87 o 
   6  16   3       21.54      -13.05     19.16 o 
  -6  17   3        0.09       28.95     26.73 o 
  -5  17   3       17.94       35.11     24.60 o 
  -4  17   3       77.40       95.85     20.11 o 
  -3  17   3        4.89      -19.54     23.27 o 
  -2  17   3       24.10       22.02     12.86 o 
  -1  17   3      340.16      295.93     30.21 o 
   0  17   3       77.13       86.92     16.79 o 
   1  17   3      343.79      326.08     42.85 o 
   2  17   3       24.85       -2.31     25.38 o 
   3  17   3        5.10       -5.04     18.11 o 
   4  17   3       78.03       85.60     24.47 o 
   5  17   3       17.54       30.41     24.77 o 
   6  17   3        0.17       65.95     22.65 o 
  -5  18   3       19.32       66.91     27.22 o 
  -4  18   3       39.57       12.47     12.03 o 
  -3  18   3        9.78       20.87     12.73 o 
  -2  18   3       81.20       46.62     26.05 o 
  -1  18   3        6.36        9.71     13.71 o 
   0  18   3      130.19      127.35     25.08 o 
   1  18   3        6.55      -24.63     24.63 o 
   2  18   3       79.01       76.75     22.43 o 
   3  18   3        9.51       -5.20     28.71 o 
   4  18   3       40.15       72.63     24.88 o 
   5  18   3       19.58       36.26     25.37 o 
  -4  19   3        4.65       15.46     36.93 o 
  -3  19   3        4.62        6.72     16.66 o 
  -2  19   3       15.19       -2.01     14.03 o 
  -1  19   3        8.13      -17.24     21.37 o 
   0  19   3       87.86       71.81     61.18 o 
   1  19   3        8.13      -16.68     27.99 o 
   2  19   3       15.69        3.90     20.18 o 
   3  19   3        4.66      -21.13     21.13 o 
   4  19   3        4.71        3.57     24.30 o 
  -3  20   3        2.14      -10.24     17.21 o 
  -2  20   3        9.17        1.00     13.47 o 
  -1  20   3       42.42       36.98     26.34 o 
   0  20   3       15.97       38.84     25.64 o 
   1  20   3       41.83       75.05     24.31 o 
   2  20   3        9.47      -15.11     21.87 o 
   3  20   3        2.12      -18.28     18.28 o 
  -2  21   3        9.87      -19.03     19.03 o 
  -1  21   3        2.53        2.82     16.08 o 
   0  21   3       34.82       73.32     42.75 o 
   1  21   3        2.69       -6.78     26.43 o 
   2  21   3        9.70      -25.43     47.73 o 
   0   0   4     1638.75     1592.54     43.96 o 
   1   0   4        6.27       38.34     12.20 o 
   2   0   4     5375.11     5159.46     62.49 o 
   3   0   4       19.43        7.52      6.66 o 
   4   0   4       11.84       12.95      6.64 o 
   5   0   4      342.21      357.62     15.03 o 
   6   0   4      181.84      156.03     16.30 o 
   7   0   4      440.04      442.33     20.86 o 
   8   0   4        1.32      -19.10     19.74 o 
   9   0   4        0.69       15.65     23.52 o 
  10   0   4        0.68      -14.95     39.99 o 
 -10   1   4        1.71       -3.56     28.11 o 
  -9   1   4       11.72       -3.35     22.59 o 
  -8   1   4       11.13      -10.91     42.37 o 
  -7   1   4      499.11      495.31     20.89 o 
  -6   1   4      836.41      802.04     27.22 o 
  -5   1   4      153.21      142.99     11.94 o 
  -4   1   4     1310.01     1238.86     26.79 o 
  -3   1   4     1283.61     1336.51     26.86 o 
  -2   1   4      719.86      710.08     14.73 o 
  -1   1   4     1899.68     1872.52     26.75 o 
   0   1   4     2039.80     1948.69     22.73 o 
   1   1   4     1912.02     1897.46     22.62 o 
   2   1   4      726.47      717.00     14.08 o 
   3   1   4     1228.21     1322.26     22.33 o 
   4   1   4     1314.81     1263.17     24.01 o 
   5   1   4      145.53      142.59     22.03 o 
   6   1   4      831.99      829.85     23.29 o 
   7   1   4      489.00      513.24     25.51 o 
   8   1   4       11.06        4.63     31.25 o 
   9   1   4       11.54       21.37     24.40 o 
  10   1   4        1.72       16.50     30.12 o 
 -10   2   4        1.16       32.15     29.22 o 
  -9   2   4       30.46       -6.00     22.34 o 
  -8   2   4       43.22       69.70     22.71 o 
  -7   2   4      424.07      425.39     26.89 o 
  -6   2   4      161.83      196.63     17.28 o 
  -5   2   4     1353.99     1355.67     28.16 o 
  -4   2   4     4241.76     4367.10     68.98 o 
  -3   2   4     1922.82     1870.72     34.58 o 
  -2   2   4      435.06      436.64     11.14 o 
  -1   2   4     4124.70     3987.69     43.08 o 
   0   2   4     4101.23     4126.37     46.86 o 
   1   2   4     4176.91     4024.90     48.95 o 
   2   2   4      431.19      424.18     12.81 o 
   3   2   4     1932.03     1887.09     28.54 o 
   4   2   4     4243.61     4319.04     58.26 o 
   5   2   4     1352.93     1319.23     31.87 o 
   6   2   4      160.04      193.89     19.78 o 
   7   2   4      419.64      422.44     37.16 o 
   8   2   4       44.05       26.17     26.74 o 
   9   2   4       30.11       13.48     23.74 o 
  10   2   4        1.15      -24.85     27.48 o 
 -10   3   4       14.41       30.24     37.09 o 
  -9   3   4       14.65       67.38     25.54 o 
  -8   3   4        9.51        3.33     17.24 o 
  -7   3   4      619.87      595.48     36.70 o 
  -6   3   4      881.53      872.14     27.12 o 
  -5   3   4       93.28      109.10     12.96 o 
  -4   3   4      747.93      711.37     21.70 o 
  -3   3   4     2279.67     2272.09     43.81 o 
  -2   3   4     1446.89     1532.21     24.59 o 
  -1   3   4     3522.61     3553.19     39.48 o 
   0   3   4     1261.07     1204.78     14.99 o 
   1   3   4     3486.13     3501.79     44.47 o 
   2   3   4     1454.90     1565.33     33.81 o 
   3   3   4     2316.30     2359.76     41.29 o 
   4   3   4      754.34      726.74     26.98 o 
   5   3   4       95.26       77.02     10.56 o 
   6   3   4      876.73      868.13     28.92 o 
   7   3   4      615.57      615.28     26.86 o 
   8   3   4        9.40       23.43     20.22 o 
   9   3   4       15.28       18.36     58.42 o 
  10   3   4       14.12      -28.32     36.76 o 
  -9   4   4      136.59       84.05     26.77 o 
  -8   4   4      295.96      319.78     25.94 o 
  -7   4   4      130.18      125.76     14.92 o 
  -6   4   4      412.43      382.60     19.13 o 
  -5   4   4      166.02      168.70     14.98 o 
  -4   4   4      104.30      115.51     12.32 o 
  -3   4   4     1944.08     1977.74     35.26 o 
  -2   4   4      381.02      414.95     11.96 o 
  -1   4   4     4349.47     4197.63     47.25 o 
   0   4   4       69.42       94.77      8.40 o 
   1   4   4     4410.31     4373.35     62.73 o 
   2   4   4      382.43      429.37     14.19 o 
   3   4   4     1956.89     1931.80     37.38 o 
   4   4   4      106.76      102.29      9.21 o 
   5   4   4      165.54      144.25     19.12 o 
   6   4   4      409.00      378.96     29.31 o 
   7   4   4      127.57      152.65     18.57 o 
   8   4   4      297.02      364.58     33.71 o 
   9   4   4      138.66      169.35     37.36 o 
  -9   5   4       40.47       30.61     24.74 o 
  -8   5   4       15.68       13.83     17.10 o 
  -7   5   4      157.92      135.46     15.06 o 
  -6   5   4      129.04       93.72     18.46 o 
  -5   5   4     1086.24     1077.51     30.15 o 
  -4   5   4      375.97      365.65     16.77 o 
  -3   5   4     3384.76     3551.97     50.37 o 
  -2   5   4     1324.15     1333.79     23.63 o 
  -1   5   4     1140.07     1182.34     21.48 o 
   0   5   4       23.98       32.84      5.24 o 
   1   5   4     1156.93     1158.58     29.93 o 
   2   5   4     1336.61     1335.01     27.90 o 
   3   5   4     3398.71     3607.41     58.20 o 
   4   5   4      369.82      369.86     13.10 o 
   5   5   4     1080.85     1056.34     30.73 o 
   6   5   4      127.66      118.00     32.70 o 
   7   5   4      152.17      117.99     17.78 o 
   8   5   4       15.53       22.67     22.33 o 
   9   5   4       41.26       17.65     22.72 o 
  -9   6   4      206.10      250.63     27.19 o 
  -8   6   4      198.02      177.02     35.63 o 
  -7   6   4      219.11      211.54     18.10 o 
  -6   6   4      634.44      569.05     24.76 o 
  -5   6   4      456.17      481.25     21.64 o 
  -4   6   4     1162.95     1115.03     29.27 o 
  -3   6   4      172.12      194.01     11.17 o 
  -2   6   4      839.18      835.86     21.69 o 
  -1   6   4     2973.59     3017.31     37.41 o 
   0   6   4     1672.96     1521.26     25.23 o 
   1   6   4     2994.43     3061.79     61.13 o 
   2   6   4      844.39      844.15     29.02 o 
   3   6   4      181.52      165.97     18.16 o 
   4   6   4     1174.18     1126.33     23.56 o 
   5   6   4      455.62      474.97     22.16 o 
   6   6   4      634.75      580.80     25.24 o 
   7   6   4      213.78      219.02     20.83 o 
   8   6   4      199.75      169.96     29.12 o 
   9   6   4      207.77      174.56     31.18 o 
  -9   7   4        1.24      -15.22     23.56 o 
  -8   7   4        0.88       27.19     22.09 o 
  -7   7   4       13.42       21.85     14.75 o 
  -6   7   4      363.18      387.83     23.24 o 
  -5   7   4      960.18      938.17     29.28 o 
  -4   7   4      142.27      148.38     14.27 o 
  -3   7   4      810.32      830.59     20.35 o 
  -2   7   4      420.55      429.25     22.54 o 
  -1   7   4      720.47      710.55     14.77 o 
   0   7   4     1518.46     1461.88     22.72 o 
   1   7   4      714.41      721.73     24.80 o 
   2   7   4      424.18      446.38     20.25 o 
   3   7   4      800.61      826.49     31.69 o 
   4   7   4      142.07      165.58     15.86 o 
   5   7   4      970.19      954.21     30.67 o 
   6   7   4      361.77      358.52     24.16 o 
   7   7   4       11.85       18.58     14.46 o 
   8   7   4        0.75      -17.53     21.20 o 
   9   7   4        1.14       17.59     25.94 o 
  -9   8   4      107.50      102.08     28.73 o 
  -8   8   4       12.58       34.64     18.85 o 
  -7   8   4      103.96      117.51     16.17 o 
  -6   8   4      735.96      697.37     44.41 o 
  -5   8   4       66.09       69.61     19.75 o 
  -4   8   4       52.57       48.51     11.75 o 
  -3   8   4      425.91      468.14     15.72 o 
  -2   8   4      371.72      371.25     11.72 o 
  -1   8   4     1050.65     1019.76     18.91 o 
   0   8   4      132.42      126.25     10.43 o 
   1   8   4     1058.58     1010.28     37.62 o 
   2   8   4      377.54      375.36     31.08 o 
   3   8   4      421.01      464.91     16.05 o 
   4   8   4       52.32       50.38     12.92 o 
   5   8   4       66.77       92.56     15.23 o 
   6   8   4      728.73      723.51     29.36 o 
   7   8   4       99.61       74.85     18.03 o 
   8   8   4       12.16       -5.16     23.02 o 
   9   8   4      107.70      108.44     75.39 o 
  -9   9   4       16.51       -2.95     27.84 o 
  -8   9   4       21.26       43.28     19.61 o 
  -7   9   4       79.89       98.18     18.68 o 
  -6   9   4      130.22      149.45     20.52 o 
  -5   9   4      325.26      376.87     21.81 o 
  -4   9   4       11.53        6.57     12.06 o 
  -3   9   4      689.42      671.62     19.33 o 
  -2   9   4      555.55      610.44     17.56 o 
  -1   9   4      484.43      457.31     15.64 o 
   0   9   4      420.00      450.53     14.15 o 
   1   9   4      487.45      471.20     21.81 o 
   2   9   4      563.18      618.43     26.03 o 
   3   9   4      681.62      676.72     22.59 o 
   4   9   4       11.70       10.20     11.23 o 
   5   9   4      331.98      388.17     24.63 o 
   6   9   4      129.75      177.18     20.55 o 
   7   9   4       82.37      125.75     22.59 o 
   8   9   4       20.70       41.83     25.94 o 
   9   9   4       16.41       43.94     28.56 o 
  -8  10   4       68.43      107.41     43.83 o 
  -7  10   4       49.88       35.47     17.99 o 
  -6  10   4       77.27       95.41     17.75 o 
  -5  10   4       93.93       83.94     23.78 o 
  -4  10   4      171.50      174.21     17.11 o 
  -3  10   4      480.43      459.84     16.68 o 
  -2  10   4       89.41      123.52      9.66 o 
  -1  10   4      240.18      270.69     11.44 o 
   0  10   4      214.38      222.68     15.55 o 
   1  10   4      255.21      294.93     27.17 o 
   2  10   4       86.52       67.97     13.83 o 
   3  10   4      469.90      440.99     24.98 o 
   4  10   4      170.17      139.93     25.16 o 
   5  10   4       94.73      126.55     21.67 o 
   6  10   4       73.69       62.11     24.14 o 
   7  10   4       47.81        4.80     24.26 o 
   8  10   4       66.61       61.44     26.18 o 
  -8  11   4       35.51       49.21     30.43 o 
  -7  11   4      169.23      184.85     22.62 o 
  -6  11   4       22.87       35.45     16.26 o 
  -5  11   4      634.48      692.27     28.57 o 
  -4  11   4       68.04       63.88     14.00 o 
  -3  11   4     1261.94     1273.96     28.34 o 
  -2  11   4      287.59      292.14     19.98 o 
  -1  11   4       57.16       55.91      8.10 o 
   0  11   4       86.71      116.42     11.46 o 
   1  11   4       59.88       68.20     20.66 o 
   2  11   4      295.64      297.91     22.92 o 
   3  11   4     1253.75     1205.70     42.29 o 
   4  11   4       66.67       55.80     17.48 o 
   5  11   4      646.65      709.17     29.44 o 
   6  11   4       23.20       13.95     15.06 o 
   7  11   4      172.79      187.80     25.19 o 
   8  11   4       35.06       51.46     25.92 o 
  -8  12   4       14.04        0.74     25.58 o 
  -7  12   4       26.22        7.14     22.95 o 
  -6  12   4        3.29      -15.19     15.19 o 
  -5  12   4       98.61       86.99     17.13 o 
  -4  12   4       59.02       38.08     14.12 o 
  -3  12   4      261.66      301.81     16.95 o 
  -2  12   4      153.65      173.55     11.78 o 
  -1  12   4      552.89      585.09     16.45 o 
   0  12   4        2.42       -0.67      7.34 o 
   1  12   4      558.28      574.00     41.17 o 
   2  12   4      151.33      181.61     20.34 o 
   3  12   4      255.20      261.80     24.40 o 
   4  12   4       56.29       54.61     17.66 o 
   5  12   4       99.53      103.34     17.90 o 
   6  12   4        3.87       -2.50     16.69 o 
   7  12   4       24.52       38.64     23.87 o 
   8  12   4       13.14       38.93     27.99 o 
  -8  13   4        4.15      -13.76     26.44 o 
  -7  13   4       15.35       18.96     23.02 o 
  -6  13   4        5.91       -1.02     16.65 o 
  -5  13   4       33.01       22.91     15.60 o 
  -4  13   4      168.81      172.70     19.16 o 
  -3  13   4      271.63      273.12     21.08 o 
  -2  13   4      717.40      704.33     26.92 o 
  -1  13   4        3.96       -3.63      8.92 o 
   0  13   4       83.79       85.38      9.89 o 
   1  13   4        3.46        2.88     18.45 o 
   2  13   4      724.78      761.70     70.57 o 
   3  13   4      263.67      283.29     25.83 o 
   4  13   4      169.29      148.32     22.23 o 
   5  13   4       33.89       19.44     15.42 o 
   6  13   4        5.94       23.63     16.63 o 
   7  13   4       16.08       43.04     24.39 o 
   8  13   4        3.99       30.45     28.61 o 
  -7  14   4       44.93       60.27     27.11 o 
  -6  14   4       34.26       19.81     17.38 o 
  -5  14   4      109.50       99.98     18.56 o 
  -4  14   4       74.37       94.15     18.43 o 
  -3  14   4       22.59       30.35     12.14 o 
  -2  14   4      627.94      625.83     26.06 o 
  -1  14   4      321.11      313.85     23.47 o 
   0  14   4       23.25        1.24      9.71 o 
   1  14   4      320.18      300.21     21.29 o 
   2  14   4      624.01      592.28     34.87 o 
   3  14   4       23.19       23.28     15.99 o 
   4  14   4       72.81       50.76     19.44 o 
   5  14   4      110.57      118.95     36.76 o 
   6  14   4       33.99       20.26     18.07 o 
   7  14   4       44.63       42.14     32.90 o 
  -7  15   4        3.42       67.21     48.81 o 
  -6  15   4       15.31       -6.82     24.95 o 
  -5  15   4       18.85       13.40     16.98 o 
  -4  15   4      198.13      232.85     22.87 o 
  -3  15   4      134.42       89.63     21.20 o 
  -2  15   4       52.54       40.31     18.77 o 
  -1  15   4       68.27       46.75     11.93 o 
   0  15   4       92.98       69.86     25.39 o 
   1  15   4       66.89       95.95     28.08 o 
   2  15   4       54.05       45.43     19.31 o 
   3  15   4      131.35      126.33     21.89 o 
   4  15   4      199.47      186.30     26.21 o 
   5  15   4       18.59       -3.19     28.32 o 
   6  15   4       15.11       21.85     19.10 o 
   7  15   4        3.58        3.47     46.54 o 
  -6  16   4       25.40        0.49     24.75 o 
  -5  16   4        6.27      -10.27     17.76 o 
  -4  16   4       32.83       16.89     16.90 o 
  -3  16   4        7.74        0.04     10.84 o 
  -2  16   4      165.11      148.00     23.69 o 
  -1  16   4        4.61       17.02     11.19 o 
   0  16   4      124.98      130.21     23.51 o 
   1  16   4        4.09       28.32     26.50 o 
   2  16   4      162.52      151.36     30.48 o 
   3  16   4        7.56      -13.45     17.18 o 
   4  16   4       32.84       67.30     22.41 o 
   5  16   4        6.47       16.49     20.74 o 
   6  16   4       25.59       39.99     32.86 o 
  -6  17   4       23.54       40.10     27.07 o 
  -5  17   4        5.53      -28.11     28.11 o 
  -4  17   4        9.73      -12.21     15.66 o 
  -3  17   4       14.40       17.36     17.30 o 
  -2  17   4      158.05      170.34     25.33 o 
  -1  17   4      104.26      104.87     31.87 o 
   0  17   4      244.53      267.38     29.46 o 
   1  17   4      103.56       71.84     29.76 o 
   2  17   4      160.66      142.45     24.98 o 
   3  17   4       14.79       26.57     19.50 o 
   4  17   4        9.97      -20.39     20.39 o 
   5  17   4        5.01        9.18     23.89 o 
   6  17   4       23.36        9.30     21.93 o 
  -5  18   4        1.80        4.95     30.14 o 
  -4  18   4       10.17        4.06     12.31 o 
  -3  18   4       31.20       12.25     17.38 o 
  -2  18   4       29.01        2.25     12.53 o 
  -1  18   4      154.55      159.33     27.20 o 
   0  18   4       13.96       -7.57     19.47 o 
   1  18   4      157.46      191.60     39.44 o 
   2  18   4       29.72       86.47     23.04 o 
   3  18   4       31.18       48.29     23.41 o 
   4  18   4       10.74       26.51     34.07 o 
   5  18   4        1.87       18.27     26.16 o 
  -4  19   4       13.33        6.69     13.30 o 
  -3  19   4        0.99        1.15     19.59 o 
  -2  19   4       66.98       54.29     35.79 o 
  -1  19   4       40.58       16.17     14.51 o 
   0  19   4      100.88       46.70     24.85 o 
   1  19   4       40.12       42.99     32.83 o 
   2  19   4       67.27       65.46     22.96 o 
   3  19   4        0.86       40.30     24.89 o 
   4  19   4       12.98       12.26     25.14 o 
  -3  20   4       10.47       -8.60     19.85 o 
  -2  20   4       23.99      -12.37     15.02 o 
  -1  20   4       12.27       12.80     15.33 o 
   0  20   4       11.88       17.85     25.51 o 
   1  20   4       11.83        1.20     21.21 o 
   2  20   4       24.58       14.27     22.50 o 
   3  20   4       10.62      -11.88     35.63 o 
  -2  21   4       15.59        3.02     15.93 o 
  -1  21   4       19.52        7.94     26.54 o 
   0  21   4       97.86      108.19     31.28 o 
   1  21   4       19.32       35.74     22.17 o 
   2  21   4       16.08       37.35     34.05 o 
   1   0   5     1206.14     1056.56     17.50 o 
   2   0   5     3218.36     3173.82     53.79 o 
   3   0   5      549.70      523.22     15.36 o 
   4   0   5      159.46      176.08     10.53 o 
   5   0   5      992.29     1012.87     25.26 o 
   6   0   5       40.88       22.84     10.38 o 
   7   0   5       61.10       55.65     20.51 o 
   8   0   5       75.88       29.06     20.64 o 
   9   0   5        3.15        7.74     23.56 o 
  10   0   5       10.79       42.57     30.00 o 
 -10   1   5       14.38      -41.07     41.07 o 
  -9   1   5       48.43       47.25     58.66 o 
  -8   1   5       14.37       45.58     44.59 o 
  -7   1   5       25.40       52.74     24.06 o 
  -6   1   5      243.80      276.96     23.61 o 
  -5   1   5      702.03      694.12     19.65 o 
  -4   1   5       63.42       51.28      9.96 o 
  -3   1   5     2603.28     2547.54     37.12 o 
  -2   1   5     2266.63     2238.56     35.96 o 
  -1   1   5     5818.95     5932.11     92.09 o 
   0   1   5      163.07      155.23      5.34 o 
   1   1   5     5763.15     5975.71     62.13 o 
   2   1   5     2249.42     2214.17     35.21 o 
   3   1   5     2590.84     2517.09     43.77 o 
   4   1   5       61.78       54.01     10.39 o 
   5   1   5      702.81      730.01     19.68 o 
   6   1   5      248.45      276.21     21.42 o 
   7   1   5       27.25        1.46     17.88 o 
   8   1   5       15.27       39.69     23.19 o 
   9   1   5       49.95       45.43     25.43 o 
  10   1   5       14.26       48.26     42.13 o 
 -10   2   5       21.03       50.08     40.50 o 
  -9   2   5       25.78       35.38     30.41 o 
  -8   2   5       21.65        1.30     20.18 o 
  -7   2   5       75.80      108.22     25.18 o 
  -6   2   5      307.75      320.42     17.13 o 
  -5   2   5     2466.10     2444.89     42.41 o 
  -4   2   5      444.81      429.62     16.57 o 
  -3   2   5     3255.45     3229.32     64.02 o 
  -2   2   5     2823.22     2782.57     38.20 o 
  -1   2   5     1267.42     1287.04     34.37 o 
   0   2   5      122.11      134.05      5.30 o 
   1   2   5     1287.37     1286.84     17.81 o 
   2   2   5     2814.02     2827.51     74.39 o 
   3   2   5     3270.59     3210.39     51.84 o 
   4   2   5      432.11      440.03     13.65 o 
   5   2   5     2502.52     2513.04     40.67 o 
   6   2   5      303.53      343.51     28.22 o 
   7   2   5       75.55       96.40     26.65 o 
   8   2   5       22.44       25.30     21.86 o 
   9   2   5       26.34       40.31     24.91 o 
  10   2   5       21.12       40.35     41.79 o 
  -9   3   5       15.17       41.56     25.14 o 
  -8   3   5       77.93       68.44     22.91 o 
  -7   3   5        2.58      -17.11     20.95 o 
  -6   3   5      324.16      305.22     20.19 o 
  -5   3   5      782.84      755.40     25.02 o 
  -4   3   5      316.87      328.89     15.54 o 
  -3   3   5     2691.64     2676.01     39.54 o 
  -2   3   5      153.83      166.35      8.21 o 
  -1   3   5     1008.51      919.99     14.62 o 
   0   3   5     9827.27     9491.58     87.25 o 
   1   3   5     1045.53      973.10     15.21 o 
   2   3   5      145.99      146.52      8.99 o 
   3   3   5     2658.26     2643.95     45.65 o 
   4   3   5      318.26      331.43     12.24 o 
   5   3   5      781.24      714.59     24.32 o 
   6   3   5      329.58      360.44     21.96 o 
   7   3   5        3.15       12.47     18.93 o 
   8   3   5       81.60       71.05     23.11 o 
   9   3   5       15.91       20.37     24.69 o 
  -9   4   5       20.63       27.45     23.84 o 
  -8   4   5       11.24        1.89     16.71 o 
  -7   4   5       95.23      100.72     21.81 o 
  -6   4   5      172.08      181.51     16.11 o 
  -5   4   5      841.82      828.44     26.11 o 
  -4   4   5      527.18      534.51     19.18 o 
  -3   4   5     3051.40     3116.04     55.74 o 
  -2   4   5      271.94      322.08     10.75 o 
  -1   4   5     1175.78     1154.25     19.22 o 
   0   4   5     1743.23     1706.18     20.59 o 
   1   4   5     1193.77     1162.19     20.16 o 
   2   4   5      283.78      352.96     17.38 o 
   3   4   5     3098.02     3298.83     53.82 o 
   4   4   5      515.57      478.87     13.97 o 
   5   4   5      843.68      861.64     26.98 o 
   6   4   5      175.38      191.91     18.01 o 
   7   4   5       92.89       59.11     21.87 o 
   8   4   5       11.85       27.04     20.69 o 
   9   4   5       20.30       63.34     27.44 o 
  -9   5   5       19.11       27.36     26.81 o 
  -8   5   5       57.20       63.92     19.04 o 
  -7   5   5      145.79      126.17     15.25 o 
  -6   5   5      104.44      100.10     15.20 o 
  -5   5   5       17.18       17.79     10.56 o 
  -4   5   5      113.91      134.81     13.40 o 
  -3   5   5       94.83       88.99      8.74 o 
  -2   5   5      498.63      551.83     26.36 o 
  -1   5   5      476.15      463.67      9.39 o 
   0   5   5      553.77      527.84     10.06 o 
   1   5   5      501.67      486.42     15.00 o 
   2   5   5      509.81      595.28     17.41 o 
   3   5   5       97.28      115.68     15.46 o 
   4   5   5      111.39      120.30     13.14 o 
   5   5   5       16.99       12.85     11.70 o 
   6   5   5      107.29      100.49     15.41 o 
   7   5   5      148.05      158.09     25.96 o 
   8   5   5       58.74       33.03     22.69 o 
   9   5   5       18.68       -6.39     22.30 o 
  -9   6   5        6.97       27.08     31.32 o 
  -8   6   5       24.46       23.19     18.95 o 
  -7   6   5      138.72      153.69     19.66 o 
  -6   6   5       76.94       71.38     15.32 o 
  -5   6   5     1101.85     1063.48     31.03 o 
  -4   6   5      590.00      584.48     21.48 o 
  -3   6   5      543.95      607.40     16.98 o 
  -2   6   5      650.65      695.20     17.11 o 
  -1   6   5      884.80     1003.17     21.20 o 
   0   6   5     1465.15     1423.75     24.57 o 
   1   6   5      883.88      957.28     28.62 o 
   2   6   5      656.30      730.67     20.51 o 
   3   6   5      567.68      577.73     19.91 o 
   4   6   5      575.89      594.44     22.03 o 
   5   6   5     1107.87     1055.66     31.49 o 
   6   6   5       81.16       82.50     15.64 o 
   7   6   5      137.77      130.20     24.16 o 
   8   6   5       23.63       13.14     23.27 o 
   9   6   5        6.64       58.38     26.77 o 
  -9   7   5       15.89        4.06     27.32 o 
  -8   7   5       46.35       24.40     17.98 o 
  -7   7   5      338.84      355.11     21.56 o 
  -6   7   5       27.10       20.12     13.47 o 
  -5   7   5      241.00      255.03     19.36 o 
  -4   7   5      514.17      499.38     20.98 o 
  -3   7   5      171.97      196.33     15.78 o 
  -2   7   5      119.94      128.07      8.44 o 
  -1   7   5      995.62      899.83     17.39 o 
   0   7   5       51.14       57.20      8.92 o 
   1   7   5      990.38      960.71     29.31 o 
   2   7   5      115.29      119.44     23.63 o 
   3   7   5      171.19      168.07     18.30 o 
   4   7   5      508.03      490.45     21.31 o 
   5   7   5      243.77      283.39     36.95 o 
   6   7   5       26.70       16.42     13.23 o 
   7   7   5      339.70      315.35     64.99 o 
   8   7   5       45.24       78.91     25.30 o 
   9   7   5       14.72       35.89     26.83 o 
  -9   8   5        6.05      -20.09     31.56 o 
  -8   8   5        3.30        8.58     18.37 o 
  -7   8   5      188.72      231.46     37.95 o 
  -6   8   5       46.35       26.82     13.83 o 
  -5   8   5     1210.43     1256.77     84.90 o 
  -4   8   5       65.73       72.99     14.85 o 
  -3   8   5      256.29      289.78     23.44 o 
  -2   8   5       15.72        7.79      5.71 o 
  -1   8   5      169.72      176.46      9.76 o 
   0   8   5        0.60       -2.84      5.42 o 
   1   8   5      174.62      199.19     16.65 o 
   2   8   5       17.05       12.70     13.37 o 
   3   8   5      263.82      295.66     26.07 o 
   4   8   5       68.37       42.98     12.45 o 
   5   8   5     1215.25     1198.68     35.73 o 
   6   8   5       49.03       58.72     16.29 o 
   7   8   5      190.70      203.62     30.31 o 
   8   8   5        3.03      -20.41     22.52 o 
   9   8   5        6.32       17.13     27.55 o 
  -9   9   5        9.45       24.75     27.98 o 
  -8   9   5        6.09        3.95     18.81 o 
  -7   9   5      105.58      124.37     29.29 o 
  -6   9   5      164.12      131.08     32.02 o 
  -5   9   5       36.97       38.17     17.56 o 
  -4   9   5      379.48      362.48     31.04 o 
  -3   9   5      433.22      387.91     15.62 o 
  -2   9   5      164.97      177.59     10.23 o 
  -1   9   5      138.20      127.63     11.52 o 
   0   9   5      530.17      563.55     16.41 o 
   1   9   5      128.51      116.14     16.89 o 
   2   9   5      169.24      160.45     24.44 o 
   3   9   5      434.10      410.52     19.33 o 
   4   9   5      382.91      401.35     24.10 o 
   5   9   5       38.23       37.56     13.78 o 
   6   9   5      163.78      179.31     20.99 o 
   7   9   5      107.53      138.56     26.97 o 
   8   9   5        6.85       -5.50     45.50 o 
   9   9   5        8.42       18.91     28.91 o 
  -8  10   5        2.25       -6.73     19.68 o 
  -7  10   5      183.40      270.74     35.87 o 
  -6  10   5       37.76        3.01     14.79 o 
  -5  10   5      265.87      250.76     20.56 o 
  -4  10   5      367.64      348.63     31.28 o 
  -3  10   5       27.06       15.86      8.50 o 
  -2  10   5      650.03      615.01     16.31 o 
  -1  10   5       34.71       36.16      7.19 o 
   0  10   5     1721.67     1807.97     42.69 o 
   1  10   5       33.97       46.38     12.95 o 
   2  10   5      644.37      577.69     38.63 o 
   3  10   5       23.80       26.63     12.38 o 
   4  10   5      370.85      402.84     22.83 o 
   5  10   5      261.56      275.93     22.35 o 
   6  10   5       38.16       39.57     16.44 o 
   7  10   5      183.13      213.19     30.44 o 
   8  10   5        2.16       14.90     24.36 o 
  -8  11   5        2.17       40.22     28.30 o 
  -7  11   5       82.45      125.42     42.61 o 
  -6  11   5       77.59       75.48     18.14 o 
  -5  11   5      246.82      287.81     22.46 o 
  -4  11   5      545.28      588.68     26.09 o 
  -3  11   5      112.15       98.67     12.25 o 
  -2  11   5      646.67      685.95     17.93 o 
  -1  11   5       66.55       72.40      8.92 o 
   0  11   5        5.43       -1.31      8.59 o 
   1  11   5       70.79       69.54     21.23 o 
   2  11   5      636.12      691.80     43.32 o 
   3  11   5      108.55      124.61     19.51 o 
   4  11   5      548.79      568.84     25.30 o 
   5  11   5      249.01      288.44     26.84 o 
   6  11   5       79.09       81.96     22.66 o 
   7  11   5       83.25      114.15     28.44 o 
   8  11   5        2.05      -15.14     24.81 o 
  -8  12   5       12.75       66.33     43.23 o 
  -7  12   5        5.09       -7.50     20.82 o 
  -6  12   5       60.24       35.18     17.19 o 
  -5  12   5       47.42       60.86     15.87 o 
  -4  12   5      322.15      331.60     28.97 o 
  -3  12   5      676.64      655.27     20.95 o 
  -2  12   5      235.92      232.90     12.98 o 
  -1  12   5       19.32        9.98      7.33 o 
   0  12   5      305.30      279.61     15.10 o 
   1  12   5       17.98       -3.35     18.02 o 
   2  12   5      230.93      216.05     31.39 o 
   3  12   5      670.57      669.28     32.18 o 
   4  12   5      323.94      345.29     23.55 o 
   5  12   5       46.85       86.72     17.39 o 
   6  12   5       61.49       48.94     22.09 o 
   7  12   5        4.87        6.36     23.09 o 
   8  12   5       13.10      -10.96     26.37 o 
  -7  13   5       19.13        7.23     20.21 o 
  -6  13   5       14.07       25.65     17.50 o 
  -5  13   5       37.09       47.65     16.34 o 
  -4  13   5       45.23       47.40     15.07 o 
  -3  13   5       11.90       13.70     11.40 o 
  -2  13   5      665.09      702.96     27.62 o 
  -1  13   5      532.24      515.66     18.34 o 
   0  13   5       12.86       25.50     18.73 o 
   1  13   5      540.54      517.04     35.37 o 
   2  13   5      666.34      733.64     48.93 o 
   3  13   5       12.47       -2.91     15.52 o 
   4  13   5       45.80       40.70     18.35 o 
   5  13   5       36.61       20.88     15.32 o 
   6  13   5       13.13       15.38     18.12 o 
   7  13   5       18.21       19.79     25.26 o 
  -7  14   5       25.19      -10.06     36.09 o 
  -6  14   5       25.77       73.43     20.05 o 
  -5  14   5       87.22       80.80     17.83 o 
  -4  14   5       27.89       33.49     15.95 o 
  -3  14   5       96.72       54.14     13.23 o 
  -2  14   5      255.02      244.74     38.52 o 
  -1  14   5      118.83      116.57     13.38 o 
   0  14   5       75.44       89.25     11.75 o 
   1  14   5      121.41      115.97     23.60 o 
   2  14   5      253.91      268.73     25.46 o 
   3  14   5       97.31       97.90     34.17 o 
   4  14   5       27.28       25.30     18.79 o 
   5  14   5       86.47       68.39     18.55 o 
   6  14   5       25.06       12.17     18.78 o 
   7  14   5       24.36       74.74     27.55 o 
  -7  15   5        7.70      -22.57     39.44 o 
  -6  15   5       17.24        9.57     26.98 o 
  -5  15   5       27.25       31.65     17.17 o 
  -4  15   5        8.95       28.40     12.49 o 
  -3  15   5       69.71       69.66     37.18 o 
  -2  15   5      150.31      193.13     20.10 o 
  -1  15   5      157.61      130.57     26.87 o 
   0  15   5      297.33      228.68     20.83 o 
   1  15   5      153.10      188.44     32.64 o 
   2  15   5      149.64      164.74     22.76 o 
   3  15   5       70.24       74.47     20.41 o 
   4  15   5        9.78       19.16     19.89 o 
   5  15   5       26.53       21.78     16.55 o 
   6  15   5       18.32        4.02     19.80 o 
   7  15   5        7.84       30.92     27.83 o 
  -6  16   5       35.88       39.17     42.94 o 
  -5  16   5       30.12       38.07     25.77 o 
  -4  16   5      127.89      115.17     24.32 o 
  -3  16   5       19.60       12.88     11.98 o 
  -2  16   5       21.96       12.96     11.02 o 
  -1  16   5       65.75       42.10     11.61 o 
   0  16   5       82.92      126.24     29.95 o 
   1  16   5       66.73       86.46     29.04 o 
   2  16   5       22.69       24.05     18.38 o 
   3  16   5       19.99       -2.71     17.58 o 
   4  16   5      127.49      123.64     29.64 o 
   5  16   5       29.92       25.10     17.60 o 
   6  16   5       35.87       49.41     24.73 o 
  -6  17   5       45.51       31.13     36.54 o 
  -5  17   5        9.98       -1.59     19.32 o 
  -4  17   5       13.31       27.09     12.76 o 
  -3  17   5       40.22       10.37     12.63 o 
  -2  17   5       52.77       31.07     21.49 o 
  -1  17   5       27.71        4.69     11.17 o 
   0  17   5      397.53      460.02     36.65 o 
   1  17   5       28.81       37.57     28.08 o 
   2  17   5       51.40       71.52     20.47 o 
   3  17   5       39.47      -13.38     19.78 o 
   4  17   5       12.56       66.94     24.39 o 
   5  17   5        9.83       -8.63     18.90 o 
   6  17   5       46.66       66.08     44.33 o 
  -5  18   5        6.71       18.71     21.94 o 
  -4  18   5       57.02       26.38     13.85 o 
  -3  18   5        9.02        2.81     12.21 o 
  -2  18   5        4.34       -1.28     11.75 o 
  -1  18   5       11.95        1.72     12.97 o 
   0  18   5      222.67      273.15     68.92 o 
   1  18   5       11.69       36.45     23.75 o 
   2  18   5        4.23       -5.57     20.47 o 
   3  18   5        9.51       37.72     22.90 o 
   4  18   5       56.00       51.16     24.45 o 
   5  18   5        6.34        0.51     19.14 o 
  -4  19   5       32.77       -5.11     12.79 o 
  -3  19   5       13.11       -2.32     13.19 o 
  -2  19   5       19.06       16.65     13.49 o 
  -1  19   5        6.69       31.41     24.58 o 
   0  19   5        2.56       47.62     55.09 o 
   1  19   5        6.71       56.06     65.08 o 
   2  19   5       18.94       34.15     22.42 o 
   3  19   5       12.83      -18.42     20.57 o 
   4  19   5       32.06       18.57     25.90 o 
  -3  20   5       22.63      -12.52     14.92 o 
  -2  20   5        5.00       -0.23     15.57 o 
  -1  20   5        9.46      -18.42     44.76 o 
   0  20   5        9.17        8.01     24.88 o 
   1  20   5        9.21       48.67     26.99 o 
   2  20   5        5.32      -20.14     23.50 o 
   3  20   5       23.16        3.14     26.22 o 
  -1  21   5       10.70       -0.62     27.22 o 
   0  21   5       18.04       12.65     28.62 o 
   1  21   5       10.51       19.09     22.63 o 
   0   0   6      667.76      620.86     26.82 o 
   1   0   6       76.74       98.67      8.72 o 
   2   0   6      831.94      743.04     19.55 o 
   3   0   6        8.18       12.10      5.01 o 
   4   0   6       44.69       49.03     16.32 o 
   5   0   6      711.17      745.34     19.86 o 
   6   0   6      100.15      100.99     22.05 o 
   7   0   6      113.55       90.91     22.70 o 
   8   0   6       11.49        9.08     25.71 o 
   9   0   6       53.33       57.67     49.08 o 
  -9   1   6       13.96      -15.40     23.15 o 
  -8   1   6       44.22       45.25     22.90 o 
  -7   1   6       36.38       53.70     22.36 o 
  -6   1   6       94.85       81.83     11.54 o 
  -5   1   6       74.49       58.02      9.44 o 
  -4   1   6       43.00       44.11      8.52 o 
  -3   1   6     1633.95     1600.21     26.30 o 
  -2   1   6     2321.81     2315.59     62.64 o 
  -1   1   6      335.93      318.07      7.28 o 
   0   1   6      119.90      100.94      5.24 o 
   1   1   6      340.43      345.22      8.25 o 
   2   1   6     2323.46     2303.87     40.35 o 
   3   1   6     1615.66     1528.91     29.37 o 
   4   1   6       40.72       32.30      7.03 o 
   5   1   6       76.79       68.46      9.71 o 
   6   1   6      104.50       60.05     18.94 o 
   7   1   6       33.81        6.76     17.77 o 
   8   1   6       44.84       35.64     21.48 o 
   9   1   6       13.67       -8.76     30.86 o 
  -9   2   6      111.22       73.11     31.73 o 
  -8   2   6       55.47       54.57     22.83 o 
  -7   2   6      156.68      128.99     23.97 o 
  -6   2   6      154.52      127.77     13.01 o 
  -5   2   6       77.81       59.34     12.15 o 
  -4   2   6       75.61       86.19     10.00 o 
  -3   2   6     1129.46     1171.78     26.91 o 
  -2   2   6      685.77      638.93     13.73 o 
  -1   2   6     4205.88     4254.98     54.73 o 
   0   2   6      670.97      621.55     14.41 o 
   1   2   6     4243.54     4300.61     47.36 o 
   2   2   6      652.15      643.75     32.19 o 
   3   2   6     1150.36     1189.45     25.01 o 
   4   2   6       72.45       62.38      8.45 o 
   5   2   6       78.60       57.42     11.47 o 
   6   2   6      150.65      132.72     30.62 o 
   7   2   6      154.95      163.34     35.42 o 
   8   2   6       51.20       60.22     23.47 o 
   9   2   6      111.64      140.50     32.95 o 
  -9   3   6       24.99       43.96     25.70 o 
  -8   3   6        1.42      -14.70     26.29 o 
  -7   3   6       46.89       31.52     18.55 o 
  -6   3   6      677.86      667.90     21.66 o 
  -5   3   6      240.22      237.31     15.89 o 
  -4   3   6      241.89      244.57     14.11 o 
  -3   3   6     1407.38     1442.00     44.46 o 
  -2   3   6     2485.28     2482.02     39.36 o 
  -1   3   6      180.63      192.09      7.08 o 
   0   3   6     5371.35     5525.22     56.13 o 
   1   3   6      178.14      194.08      7.47 o 
   2   3   6     2434.78     2453.69     35.38 o 
   3   3   6     1380.59     1397.08     29.22 o 
   4   3   6      242.85      250.62     11.02 o 
   5   3   6      228.06      262.17     16.89 o 
   6   3   6      701.71      763.00     66.40 o 
   7   3   6       44.36       56.22     23.22 o 
   8   3   6        1.53      -24.68     24.68 o 
   9   3   6       24.37       19.41     24.50 o 
  -9   4   6      103.74      130.61     35.87 o 
  -8   4   6      101.67      109.41     25.28 o 
  -7   4   6       61.54       39.40     15.09 o 
  -6   4   6      339.96      320.73     22.18 o 
  -5   4   6       79.50       85.85     12.85 o 
  -4   4   6      221.21      232.54     14.54 o 
  -3   4   6       24.65       26.83      6.96 o 
  -2   4   6     2317.63     2422.51     35.83 o 
  -1   4   6     2196.52     2104.69     27.51 o 
   0   4   6     3404.52     3515.27     37.03 o 
   1   4   6     2205.37     2128.42     27.82 o 
   2   4   6     2276.91     2369.43     40.79 o 
   3   4   6       27.37       28.77      7.80 o 
   4   4   6      216.06      235.80     15.12 o 
   5   4   6       78.07       71.33     12.23 o 
   6   4   6      337.31      368.20     32.02 o 
   7   4   6       63.14       57.97     20.94 o 
   8   4   6       96.02       86.85     45.03 o 
   9   4   6      103.00      125.98     29.85 o 
  -9   5   6        3.91      -12.12     25.30 o 
  -8   5   6      102.53       98.58     25.43 o 
  -7   5   6        7.29        5.27     15.39 o 
  -6   5   6       12.90       25.38     14.84 o 
  -5   5   6      182.03      187.10     16.26 o 
  -4   5   6      449.93      416.92     17.93 o 
  -3   5   6      468.14      477.73     14.91 o 
  -2   5   6     2944.09     3058.40     44.02 o 
  -1   5   6      700.08      699.22     11.72 o 
   0   5   6       18.33        4.29      3.80 o 
   1   5   6      687.92      691.32     14.09 o 
   2   5   6     2922.07     3059.98     50.70 o 
   3   5   6      451.85      468.89     17.30 o 
   4   5   6      446.64      412.40     24.33 o 
   5   5   6      173.65      185.87     20.43 o 
   6   5   6       15.81       30.94     19.31 o 
   7   5   6        8.02       12.17     19.60 o 
   8   5   6       99.91      150.63     27.43 o 
   9   5   6        3.69        8.13     25.73 o 
  -9   6   6       11.81       -1.60     27.95 o 
  -8   6   6       26.63       16.85     18.51 o 
  -7   6   6      118.16      109.30     17.42 o 
  -6   6   6      240.40      219.59     19.15 o 
  -5   6   6       50.14       44.69     12.23 o 
  -4   6   6      162.57      173.22     13.14 o 
  -3   6   6      372.65      419.97     14.66 o 
  -2   6   6      480.74      520.07     12.98 o 
  -1   6   6      366.15      330.21      7.75 o 
   0   6   6     5615.81     5647.44     56.69 o 
   1   6   6      360.05      329.54     14.02 o 
   2   6   6      462.31      491.19     22.28 o 
   3   6   6      368.72      408.39     17.21 o 
   4   6   6      159.35      173.27     15.64 o 
   5   6   6       51.46       36.42     12.59 o 
   6   6   6      239.66      216.55     26.35 o 
   7   6   6      120.98      112.08     29.33 o 
   8   6   6       25.62       43.07     23.80 o 
   9   6   6       10.89       -0.46     25.69 o 
  -9   7   6        5.34      -27.39     27.39 o 
  -8   7   6       45.42       41.35     18.69 o 
  -7   7   6        2.69       24.53     41.17 o 
  -6   7   6       90.83      139.96     17.49 o 
  -5   7   6      318.44      356.38     20.94 o 
  -4   7   6      368.01      380.73     16.80 o 
  -3   7   6        4.29        1.49      7.08 o 
  -2   7   6      110.24       88.14      6.45 o 
  -1   7   6      385.72      433.25     10.05 o 
   0   7   6      126.35      140.35      7.77 o 
   1   7   6      378.04      421.05     16.08 o 
   2   7   6      106.92       84.02     19.36 o 
   3   7   6        5.71       18.79      9.23 o 
   4   7   6      367.40      354.81     18.93 o 
   5   7   6      309.56      321.69     21.25 o 
   6   7   6       96.20      102.23     22.77 o 
   7   7   6        2.68       21.41     20.11 o 
   8   7   6       44.13       34.87     48.88 o 
   9   7   6        5.12      -25.92     25.92 o 
  -9   8   6       12.48       42.52     30.95 o 
  -8   8   6       49.46       62.65     25.62 o 
  -7   8   6       81.88       86.28     62.23 o 
  -6   8   6       35.17       18.27     14.68 o 
  -5   8   6       37.05       32.86     15.82 o 
  -4   8   6      161.82      138.26     13.06 o 
  -3   8   6       12.05       12.41     10.89 o 
  -2   8   6      204.68      201.49      8.35 o 
  -1   8   6      445.40      462.11     13.17 o 
   0   8   6      145.32      146.29     10.12 o 
   1   8   6      434.71      429.93     21.18 o 
   2   8   6      209.37      235.11     20.39 o 
   3   8   6       13.36       -3.67      9.72 o 
   4   8   6      158.05      118.74     15.46 o 
   5   8   6       38.18       32.00     19.56 o 
   6   8   6       35.99       11.84     40.19 o 
   7   8   6       84.71       88.72     32.59 o 
   8   8   6       51.09       62.80     26.78 o 
   9   8   6       11.60      -24.05     26.34 o 
  -8   9   6       29.41       54.47     20.48 o 
  -7   9   6        9.65       36.61     24.01 o 
  -6   9   6       65.75       34.22     21.36 o 
  -5   9   6      239.23      266.58     23.08 o 
  -4   9   6       21.81       -2.74     10.45 o 
  -3   9   6      329.13      316.62     14.81 o 
  -2   9   6      169.25      168.87     15.83 o 
  -1   9   6      157.71      157.21     15.74 o 
   0   9   6       59.86       66.80      8.76 o 
   1   9   6      154.49      140.09     37.05 o 
   2   9   6      170.87      189.30     64.75 o 
   3   9   6      331.03      324.78     19.63 o 
   4   9   6       18.28        2.99     11.56 o 
   5   9   6      233.86      211.14     20.34 o 
   6   9   6       61.28       17.71     18.96 o 
   7   9   6        8.87       29.73     22.30 o 
   8   9   6       29.38       29.02     25.44 o 
  -8  10   6       42.74       31.95     26.57 o 
  -7  10   6      153.55      177.48     30.47 o 
  -6  10   6      130.20      175.00     37.16 o 
  -5  10   6      275.76      252.73     21.33 o 
  -4  10   6       30.23       25.56     10.73 o 
  -3  10   6       83.11       70.48     10.57 o 
  -2  10   6      166.56      170.62     11.14 o 
  -1  10   6      456.93      447.61     14.31 o 
   0  10   6      113.73      106.21     11.13 o 
   1  10   6      445.44      464.91     23.57 o 
   2  10   6      170.81      162.61     26.60 o 
   3  10   6       85.71      126.30     27.75 o 
   4  10   6       30.88       33.44     13.27 o 
   5  10   6      278.92      315.80     23.60 o 
   6  10   6      130.35      172.99     28.53 o 
   7  10   6      156.77      156.77     28.13 o 
   8  10   6       43.25      -14.68     30.72 o 
  -8  11   6       29.02      -25.71     25.71 o 
  -7  11   6       52.36       80.88     25.48 o 
  -6  11   6      105.42      104.35     18.89 o 
  -5  11   6        2.35      -12.66     12.66 o 
  -4  11   6      131.24      131.54     14.32 o 
  -3  11   6       67.49       51.42     10.55 o 
  -2  11   6      110.07       93.45     10.03 o 
  -1  11   6       33.39       27.47      7.87 o 
   0  11   6      617.64      621.18     19.22 o 
   1  11   6       35.56        8.28     11.84 o 
   2  11   6      105.46      113.34     23.67 o 
   3  11   6       70.61       66.96     13.21 o 
   4  11   6      132.35      102.53     15.90 o 
   5  11   6        2.02      -11.05     13.40 o 
   6  11   6      101.47       45.20     57.27 o 
   7  11   6       51.17       46.85     37.76 o 
   8  11   6       28.53      -24.20     46.54 o 
  -8  12   6        7.06       92.78     49.22 o 
  -7  12   6        7.75       26.49     25.28 o 
  -6  12   6      107.22      123.59     22.06 o 
  -5  12   6      152.17      115.10     18.97 o 
  -4  12   6        5.20        3.48     10.61 o 
  -3  12   6      213.79      205.39     15.17 o 
  -2  12   6      946.17      889.82     24.07 o 
  -1  12   6      117.29      142.79     11.23 o 
   0  12   6        2.79       -0.20      8.07 o 
   1  12   6      113.68      113.06     24.72 o 
   2  12   6      961.06      906.74     52.14 o 
   3  12   6      208.95      146.34     19.96 o 
   4  12   6        5.47        7.81     17.33 o 
   5  12   6      152.87      166.60     20.98 o 
   6  12   6      106.25      103.36     25.68 o 
   7  12   6        8.40      -21.82     21.82 o 
   8  12   6        7.61       55.38     31.44 o 
  -7  13   6       25.99       54.02     28.05 o 
  -6  13   6       10.64        6.05     18.12 o 
  -5  13   6        3.71       -3.18     18.48 o 
  -4  13   6       14.30       17.80     14.36 o 
  -3  13   6      202.80      222.05     26.04 o 
  -2  13   6      832.14      866.47     41.52 o 
  -1  13   6       74.74       71.58     10.22 o 
   0  13   6     1551.09     1501.35     32.51 o 
   1  13   6       72.20      105.48     16.90 o 
   2  13   6      834.98      921.36     55.07 o 
   3  13   6      208.23      210.47     24.08 o 
   4  13   6       12.92       19.64     13.88 o 
   5  13   6        4.15       13.93     15.32 o 
   6  13   6       10.00       35.48     23.73 o 
   7  13   6       25.63      -36.94     39.11 o 
  -7  14   6        5.27      -20.59     65.78 o 
  -6  14   6        7.98       12.89     17.88 o 
  -5  14   6       19.87       14.14     26.73 o 
  -4  14   6       19.04        4.63     15.39 o 
  -3  14   6      118.22       75.46     15.02 o 
  -2  14   6      230.48      246.90     21.50 o 
  -1  14   6      185.06      193.29     26.30 o 
   0  14   6      254.68      246.28     16.49 o 
   1  14   6      181.48      198.57     20.28 o 
   2  14   6      236.01      229.47     36.52 o 
   3  14   6      116.87      142.89     27.94 o 
   4  14   6       17.98       32.32     35.29 o 
   5  14   6       20.27        5.61     32.23 o 
   6  14   6        8.06       11.02     22.76 o 
   7  14   6        5.81        8.85     26.09 o 
  -6  15   6       36.66       51.75     20.78 o 
  -5  15   6        1.17      -10.05     17.12 o 
  -4  15   6       33.95       13.94     12.85 o 
  -3  15   6       17.42        1.31     12.43 o 
  -2  15   6      221.69      207.77     21.24 o 
  -1  15   6      188.54      232.90     23.47 o 
   0  15   6       33.12       33.76     21.72 o 
   1  15   6      192.72      216.05     42.85 o 
   2  15   6      222.00      180.15     35.18 o 
   3  15   6       18.45       29.59     24.90 o 
   4  15   6       34.53       19.91     17.86 o 
   5  15   6        1.33        5.46     17.11 o 
   6  15   6       37.65        4.55     24.20 o 
  -6  16   6        1.25        0.01     20.29 o 
  -5  16   6        6.42        0.39     17.13 o 
  -4  16   6       28.43        2.84     13.51 o 
  -3  16   6       32.29       31.75     12.94 o 
  -2  16   6       17.10       19.58     11.07 o 
  -1  16   6       66.41       43.75     11.87 o 
   0  16   6       52.01       63.72     28.37 o 
   1  16   6       65.80       75.18     22.70 o 
   2  16   6       17.23       37.85     19.00 o 
   3  16   6       31.61       63.82     20.59 o 
   4  16   6       27.65       44.37     22.24 o 
   5  16   6        6.26        2.25     18.18 o 
   6  16   6        1.46       -8.96     24.26 o 
  -5  17   6        0.86       16.99     13.79 o 
  -4  17   6       11.92       -3.53     13.31 o 
  -3  17   6       11.19       13.68     12.86 o 
  -2  17   6       45.78       24.26     19.80 o 
  -1  17   6      137.61      146.62     22.57 o 
   0  17   6       33.33        9.74     19.23 o 
   1  17   6      140.54      138.49     72.85 o 
   2  17   6       44.26       12.29     19.51 o 
   3  17   6       11.46        8.32     19.97 o 
   4  17   6       12.08       28.63     24.30 o 
   5  17   6        0.77       29.29     22.05 o 
  -5  18   6        0.52        2.94     15.16 o 
  -4  18   6        8.86      -13.02     13.02 o 
  -3  18   6       31.90       16.57     20.81 o 
  -2  18   6       11.26       -6.48     13.91 o 
  -1  18   6       53.12       56.65     20.09 o 
   0  18   6       61.74       42.69     23.28 o 
   1  18   6       52.99       43.59     23.49 o 
   2  18   6       11.01       20.90     20.85 o 
   3  18   6       31.40       65.86     22.83 o 
   4  18   6        8.83        3.05     51.85 o 
   5  18   6        0.41       -9.73     25.86 o 
  -4  19   6       45.11       25.33     28.31 o 
  -3  19   6       17.33       11.17     14.45 o 
  -2  19   6       19.69       17.36     13.93 o 
  -1  19   6       22.02       17.08     23.93 o 
   0  19   6        6.97      -19.83     23.14 o 
   1  19   6       21.49       52.42     26.01 o 
   2  19   6       19.24       23.18     24.24 o 
   3  19   6       17.12       20.06     23.52 o 
   4  19   6       46.23       98.40     29.57 o 
  -3  20   6       12.95       20.72     16.03 o 
  -2  20   6       80.64       41.78     31.85 o 
  -1  20   6        3.11      -15.82     25.29 o 
   0  20   6        3.41       -6.36     37.14 o 
   1  20   6        3.15       -3.15     28.20 o 
   2  20   6       80.21       58.60     24.42 o 
   3  20   6       12.62        2.84     25.24 o 
   0  21   6       21.28       10.12     30.28 o 
   1   0   7     1594.88     1590.02     21.17 o 
   2   0   7       49.80       39.88      8.02 o 
   3   0   7        8.91       18.13      8.64 o 
   4   0   7      438.73      443.74     16.09 o 
   5   0   7      210.38      208.77     12.92 o 
   6   0   7      425.64      441.81     33.05 o 
   7   0   7        7.09      -12.27     27.53 o 
   8   0   7       18.35        9.14     21.76 o 
   9   0   7       12.39        4.50     24.41 o 
  -9   1   7        5.46        6.78     25.43 o 
  -8   1   7      142.71      127.56     25.74 o 
  -7   1   7       77.89       49.64     21.24 o 
  -6   1   7      194.18      160.64     33.43 o 
  -5   1   7       13.73       15.02     11.62 o 
  -4   1   7      105.59      124.79     16.85 o 
  -3   1   7      612.88      630.31     20.66 o 
  -2   1   7      671.53      659.41     19.47 o 
  -1   1   7      419.22      447.84      8.65 o 
   0   1   7      332.06      322.50      7.88 o 
   1   1   7      415.29      434.32      9.67 o 
   2   1   7      697.44      687.61     15.66 o 
   3   1   7      608.44      641.09     20.94 o 
   4   1   7      107.73      103.50      9.86 o 
   5   1   7       13.29        4.62     17.73 o 
   6   1   7      192.45      169.16     24.33 o 
   7   1   7       77.52       70.80     21.68 o 
   8   1   7      142.98      149.85     36.54 o 
   9   1   7        5.63       26.55     42.75 o 
  -9   2   7       42.45       23.41     34.60 o 
  -8   2   7       65.00       50.81     46.20 o 
  -7   2   7       13.70      -29.11     34.53 o 
  -6   2   7      178.71      146.37     24.50 o 
  -5   2   7       47.50       53.05     14.64 o 
  -4   2   7      319.60      321.22     14.47 o 
  -3   2   7       80.09       79.42      7.36 o 
  -2   2   7      269.82      272.92     13.28 o 
  -1   2   7      553.36      561.03      9.93 o 
   0   2   7      216.15      227.58      6.96 o 
   1   2   7      550.39      556.00     11.56 o 
   2   2   7      251.59      255.22      9.11 o 
   3   2   7       79.18       84.46      7.79 o 
   4   2   7      300.66      293.22     14.54 o 
   5   2   7       48.32       42.74     10.94 o 
   6   2   7      180.70      206.00     26.15 o 
   7   2   7       14.09       34.46     19.85 o 
   8   2   7       62.79       28.11     23.60 o 
   9   2   7       42.54       24.65     31.22 o 
  -9   3   7       57.62       20.95     26.32 o 
  -8   3   7      418.02      473.28     55.07 o 
  -7   3   7      203.72      211.88     28.86 o 
  -6   3   7      470.42      461.05     30.64 o 
  -5   3   7      123.35      105.78     12.89 o 
  -4   3   7       28.65       47.44      8.44 o 
  -3   3   7      243.27      270.47     11.09 o 
  -2   3   7     1753.16     1719.91     27.64 o 
  -1   3   7       28.02       21.63      4.61 o 
   0   3   7     6258.67     6247.22     67.70 o 
   1   3   7       26.82       33.50      5.43 o 
   2   3   7     1751.70     1694.47     24.14 o 
   3   3   7      244.29      257.83     12.53 o 
   4   3   7       30.15       44.95      9.69 o 
   5   3   7      121.62      151.92     39.75 o 
   6   3   7      467.31      479.96     30.91 o 
   7   3   7      201.81      224.11     28.57 o 
   8   3   7      418.42      451.11     38.99 o 
   9   3   7       57.70       92.34     28.09 o 
  -9   4   7       54.30       56.00     27.84 o 
  -8   4   7       34.18       63.24     26.28 o 
  -7   4   7       14.55       40.89     20.47 o 
  -6   4   7       54.06       26.34     24.83 o 
  -5   4   7        3.92       11.18     10.36 o 
  -4   4   7     1010.07      950.38     22.59 o 
  -3   4   7       40.32       51.82      7.58 o 
  -2   4   7      180.55      175.32     14.96 o 
  -1   4   7      637.82      692.02     13.75 o 
   0   4   7       14.66       13.59      4.32 o 
   1   4   7      645.22      690.15     14.02 o 
   2   4   7      181.62      175.00      8.31 o 
   3   4   7       41.92       45.08      8.80 o 
   4   4   7     1001.04      933.35     25.69 o 
   5   4   7        3.84       -4.08     12.35 o 
   6   4   7       52.86       54.81     19.81 o 
   7   4   7       14.79       25.56     19.79 o 
   8   4   7       35.17       36.46     27.87 o 
   9   4   7       54.84       33.83     27.48 o 
  -9   5   7       15.43       21.27     26.91 o 
  -8   5   7      136.47      100.35     26.93 o 
  -7   5   7       17.53       17.37     15.89 o 
  -6   5   7       19.04        2.74     18.08 o 
  -5   5   7      171.67      159.52     15.92 o 
  -4   5   7      458.74      448.97     16.55 o 
  -3   5   7      411.92      429.86     14.39 o 
  -2   5   7      539.81      538.73     15.54 o 
  -1   5   7      252.85      242.20      7.50 o 
   0   5   7     3124.16     3342.26     36.85 o 
   1   5   7      250.44      228.35      9.03 o 
   2   5   7      541.54      541.96     18.42 o 
   3   5   7      418.02      429.48     20.56 o 
   4   5   7      462.60      488.29     19.64 o 
   5   5   7      173.81      151.83     28.64 o 
   6   5   7       18.45      -16.03     16.03 o 
   7   5   7       16.57       -5.37     19.05 o 
   8   5   7      138.64      139.05     29.26 o 
   9   5   7       15.27       40.96     27.37 o 
  -9   6   7       33.73       35.09     45.58 o 
  -8   6   7       35.13       34.97     30.24 o 
  -7   6   7       30.01       59.08     31.25 o 
  -6   6   7      212.06      231.11     27.11 o 
  -5   6   7       84.39       96.93     14.54 o 
  -4   6   7      376.79      388.06     15.99 o 
  -3   6   7      233.47      224.70     13.95 o 
  -2   6   7     2079.65     2064.18     26.50 o 
  -1   6   7      457.85      401.99      9.53 o 
   0   6   7        2.91       13.22      4.73 o 
   1   6   7      455.47      429.94     11.82 o 
   2   6   7     2048.93     2086.42     51.69 o 
   3   6   7      229.39      241.12     14.76 o 
   4   6   7      380.11      397.31     19.78 o 
   5   6   7       83.43       85.65     13.95 o 
   6   6   7      212.68      204.83     50.47 o 
   7   6   7       30.70       62.41     21.64 o 
   8   6   7       35.78       48.68     24.94 o 
   9   6   7       33.99       59.61     29.53 o 
  -9   7   7       14.03       81.17     30.38 o 
  -8   7   7       43.77       20.38     25.13 o 
  -7   7   7        0.34        3.67     21.55 o 
  -6   7   7       35.29       55.90     21.12 o 
  -5   7   7      207.85      221.00     18.79 o 
  -4   7   7       80.92       74.18     11.02 o 
  -3   7   7        4.17        9.76      7.76 o 
  -2   7   7     1018.97     1075.05     21.60 o 
  -1   7   7       20.63       24.22      6.04 o 
   0   7   7     2671.42     2848.89     36.18 o 
   1   7   7       20.97       23.27      7.15 o 
   2   7   7     1003.85     1007.26     62.93 o 
   3   7   7        4.84       11.32      9.21 o 
   4   7   7       83.03       59.12     13.21 o 
   5   7   7      209.50      244.01     19.24 o 
   6   7   7       33.29       39.26     26.43 o 
   7   7   7        0.35        8.59     20.52 o 
   8   7   7       44.87       40.14     25.27 o 
   9   7   7       14.54      -10.42     26.95 o 
  -9   8   7       12.99       49.94     35.34 o 
  -8   8   7       26.66       18.17     20.69 o 
  -7   8   7       34.06       43.12     24.57 o 
  -6   8   7      164.03      163.81     26.37 o 
  -5   8   7      166.45      168.66     17.46 o 
  -4   8   7       97.96       88.61     12.15 o 
  -3   8   7       60.74       69.77     10.37 o 
  -2   8   7      242.68      236.93     11.11 o 
  -1   8   7      130.50      140.56      8.07 o 
   0   8   7     1292.49     1253.82     19.44 o 
   1   8   7      128.94      130.06     10.37 o 
   2   8   7      244.14      226.45     43.40 o 
   3   8   7       63.19       51.36     11.29 o 
   4   8   7      102.49      102.73     14.97 o 
   5   8   7      164.46      159.30     19.11 o 
   6   8   7      157.27      146.56     25.30 o 
   7   8   7       34.34       33.93     22.15 o 
   8   8   7       26.69       12.34     24.90 o 
   9   8   7       12.56      -22.91     36.57 o 
  -8   9   7        8.97       27.34     22.87 o 
  -7   9   7        6.73       22.57     21.98 o 
  -6   9   7        8.36       15.92     20.89 o 
  -5   9   7       69.10       65.31     14.86 o 
  -4   9   7      225.65      239.35     21.44 o 
  -3   9   7        8.19        8.42      8.45 o 
  -2   9   7      782.26      757.97     18.15 o 
  -1   9   7        1.19       -2.07      6.80 o 
   0   9   7      289.27      314.34     13.97 o 
   1   9   7        0.96        8.70      7.51 o 
   2   9   7      784.20      809.82     87.06 o 
   3   9   7        7.30       10.16     10.68 o 
   4   9   7      228.18      266.00     20.19 o 
   5   9   7       65.89       60.13     15.35 o 
   6   9   7        8.38        1.20     19.00 o 
   7   9   7        6.52      -17.61     21.77 o 
   8   9   7        9.78       -2.12     27.00 o 
  -8  10   7       37.40      -10.75     26.63 o 
  -7  10   7        2.31       -9.18     36.78 o 
  -6  10   7       85.95       96.73     24.79 o 
  -5  10   7       80.76       85.55     25.92 o 
  -4  10   7      236.84      243.27     16.64 o 
  -3  10   7       41.91       32.94      9.62 o 
  -2  10   7      197.86      216.97     12.24 o 
  -1  10   7       55.89       49.15      8.84 o 
   0  10   7       39.76       48.37      9.11 o 
   1  10   7       59.00       71.10     15.84 o 
   2  10   7      204.10      235.65     21.44 o 
   3  10   7       44.08       37.00     12.70 o 
   4  10   7      241.85      216.99     19.78 o 
   5  10   7       81.89      102.73     17.48 o 
   6  10   7       84.32       91.05     24.32 o 
   7  10   7        2.46       28.58     24.53 o 
   8  10   7       37.91       53.33     33.36 o 
  -8  11   7       13.30        8.28     31.01 o 
  -7  11   7        4.65        6.00     24.37 o 
  -6  11   7        9.06       22.32     20.97 o 
  -5  11   7       87.78      111.72     17.15 o 
  -4  11   7      115.36      101.18     13.04 o 
  -3  11   7       46.82       41.75     11.90 o 
  -2  11   7      564.90      549.15     31.43 o 
  -1  11   7       74.72       83.23     12.98 o 
   0  11   7     1490.70     1454.04     30.80 o 
   1  11   7       73.61       60.46     10.18 o 
   2  11   7      570.42      527.13     27.82 o 
   3  11   7       48.99       51.34     13.93 o 
   4  11   7      116.22      126.94     21.76 o 
   5  11   7       86.32       52.60     21.97 o 
   6  11   7        9.55      -13.72     30.72 o 
   7  11   7        4.06       -9.96     22.33 o 
   8  11   7       12.10       23.14     29.14 o 
  -8  12   7       13.36       27.13     43.95 o 
  -7  12   7       14.52       19.37     32.83 o 
  -6  12   7      136.44      129.72     27.49 o 
  -5  12   7       18.05        1.34     14.31 o 
  -4  12   7       38.27       41.07     11.56 o 
  -3  12   7      106.90      112.52     13.09 o 
  -2  12   7      153.34      149.61     12.05 o 
  -1  12   7      247.27      247.35     19.75 o 
   0  12   7       23.57       29.45     10.09 o 
   1  12   7      247.49      251.84     16.21 o 
   2  12   7      149.69      165.96     30.58 o 
   3  12   7      109.79      108.90     16.33 o 
   4  12   7       41.05       50.47     15.85 o 
   5  12   7       18.44        9.12     18.57 o 
   6  12   7      139.23      169.76     28.57 o 
   7  12   7       14.79       -1.72     24.25 o 
   8  12   7       13.80      -17.44     37.76 o 
  -7  13   7       15.45       63.75     35.13 o 
  -6  13   7       19.88       -0.92     23.73 o 
  -5  13   7       18.18       12.83     15.67 o 
  -4  13   7      246.87      267.57     36.69 o 
  -3  13   7      112.88      149.74     14.35 o 
  -2  13   7      454.29      431.74     19.69 o 
  -1  13   7       33.24       40.44     10.62 o 
   0  13   7     1203.91     1246.65     38.59 o 
   1  13   7       33.45       30.28     10.89 o 
   2  13   7      460.84      474.36     46.30 o 
   3  13   7      115.54      129.68     17.39 o 
   4  13   7      246.51      301.06     23.84 o 
   5  13   7       16.77        1.02     19.16 o 
   6  13   7       20.43       19.30     27.22 o 
   7  13   7       14.85       34.12     26.62 o 
  -7  14   7       44.97       65.82     31.21 o 
  -6  14   7       14.66       -7.55     51.02 o 
  -5  14   7       16.63       16.24     14.44 o 
  -4  14   7       22.49       -1.48     14.41 o 
  -3  14   7       47.77       17.89     19.46 o 
  -2  14   7      155.18      114.45     13.67 o 
  -1  14   7      134.37       97.31     12.78 o 
   0  14   7        1.30       -2.94      9.60 o 
   1  14   7      135.41      130.99     17.00 o 
   2  14   7      152.16      172.91     35.13 o 
   3  14   7       48.79       36.90     14.74 o 
   4  14   7       21.21        7.72     15.22 o 
   5  14   7       16.42       26.39     29.67 o 
   6  14   7       15.60       -4.78     52.26 o 
   7  14   7       45.04       23.07     29.69 o 
  -6  15   7       29.49        4.25     26.98 o 
  -5  15   7       36.88       43.87     13.84 o 
  -4  15   7        8.25       25.18     14.35 o 
  -3  15   7      124.20       95.84     26.42 o 
  -2  15   7      190.29      231.24     22.63 o 
  -1  15   7      217.73      190.44     22.45 o 
   0  15   7        1.61      -12.44     12.44 o 
   1  15   7      216.34      188.46     18.65 o 
   2  15   7      193.36      293.78     43.23 o 
   3  15   7      125.47      137.46     23.05 o 
   4  15   7        8.00       33.30     16.80 o 
   5  15   7       37.05       45.57     24.74 o 
   6  15   7       29.24       40.83     27.00 o 
  -6  16   7       14.22      -13.00     25.63 o 
  -5  16   7        6.47       28.26     15.08 o 
  -4  16   7       14.92       -3.83     14.75 o 
  -3  16   7       10.11       20.04     13.53 o 
  -2  16   7        5.12       19.73     11.92 o 
  -1  16   7       21.92       30.10     17.56 o 
   0  16   7        5.09        3.10     14.12 o 
   1  16   7       23.43        7.89     20.11 o 
   2  16   7        4.70      -11.17     26.93 o 
   3  16   7       10.54       15.91     19.45 o 
   4  16   7       15.06       -7.26     17.19 o 
   5  16   7        6.35       28.63     30.05 o 
   6  16   7       14.78       25.36     31.58 o 
  -5  17   7       11.80        7.51     14.53 o 
  -4  17   7        3.31       10.27     14.28 o 
  -3  17   7        5.03       20.15     20.71 o 
  -2  17   7       10.64        0.00     11.43 o 
  -1  17   7       11.84       24.79     16.92 o 
   0  17   7       26.71       32.55     35.11 o 
   1  17   7       11.70       -1.21     21.32 o 
   2  17   7       11.33       12.39     33.57 o 
   3  17   7        4.98      -19.22     19.22 o 
   4  17   7        3.22        8.29     19.15 o 
   5  17   7       12.54       53.34     38.22 o 
  -4  18   7        0.89       19.35     14.57 o 
  -3  18   7       45.98       52.68     38.35 o 
  -2  18   7        4.44       -3.39     13.71 o 
  -1  18   7       47.84       70.72     25.90 o 
   0  18   7        0.00      -23.82     23.82 o 
   1  18   7       49.16       41.72     24.34 o 
   2  18   7        4.31       28.69     20.46 o 
   3  18   7       46.08       33.88     32.66 o 
   4  18   7        1.04       -5.92     18.81 o 
  -4  19   7        2.77       52.86     49.70 o 
  -3  19   7       46.66       35.18     19.18 o 
  -2  19   7        3.74        6.21     13.70 o 
  -1  19   7       12.51       20.20     20.92 o 
   0  19   7        1.68       45.10     24.61 o 
   1  19   7       12.32       19.62     44.83 o 
   2  19   7        3.53        0.55     25.13 o 
   3  19   7       47.73       34.26     24.93 o 
   4  19   7        2.82       18.40     35.94 o 
  -2  20   7       68.78       85.70     35.99 o 
  -1  20   7       22.65        8.87     25.66 o 
   0  20   7       31.89       51.43     28.11 o 
   1  20   7       22.38       38.16     30.62 o 
   2  20   7       68.20       78.01     23.78 o 
   0   0   8       26.03       28.22      6.14 o 
   1   0   8       70.31       65.01      7.81 o 
   2   0   8     3620.98     3561.92     48.49 o 
   3   0   8      189.37      193.63     18.42 o 
   4   0   8       73.25      125.91     18.60 o 
   5   0   8       26.33       22.58     17.59 o 
   6   0   8      472.58      380.42     49.91 o 
   7   0   8       22.83       12.68     19.29 o 
   8   0   8      176.61      176.81     30.36 o 
   9   0   8       38.59       27.80     29.09 o 
  -9   1   8        1.47        4.98     25.26 o 
  -8   1   8        7.81       13.68     25.93 o 
  -7   1   8       15.68       -2.88     18.13 o 
  -6   1   8      792.71      711.20     39.15 o 
  -5   1   8      270.43      313.73     54.11 o 
  -4   1   8      864.88      826.15     26.65 o 
  -3   1   8      876.77      860.44     29.16 o 
  -2   1   8        5.03        1.22      7.00 o 
  -1   1   8      268.65      282.53      7.41 o 
   0   1   8     1149.44     1242.53     17.30 o 
   1   1   8      271.93      299.65      8.02 o 
   2   1   8        4.78       -1.30      5.47 o 
   3   1   8      874.62      944.37     26.15 o 
   4   1   8      861.40      877.92     49.82 o 
   5   1   8      268.61      306.68     30.50 o 
   6   1   8      793.44      748.18     37.38 o 
   7   1   8       15.12       -0.16     19.21 o 
   8   1   8        8.13        3.83     22.96 o 
   9   1   8        1.54       45.34     26.67 o 
  -9   2   8       85.53      143.86     32.35 o 
  -8   2   8       60.95       56.67     43.32 o 
  -7   2   8      176.19      210.90     28.74 o 
  -6   2   8      284.89      315.04     33.21 o 
  -5   2   8      239.63      216.72     24.43 o 
  -4   2   8      205.38      215.17     11.40 o 
  -3   2   8       39.74       54.50      6.50 o 
  -2   2   8      813.62      908.77     39.52 o 
  -1   2   8     1897.31     1818.13     22.59 o 
   0   2   8      737.53      637.17     11.82 o 
   1   2   8     1905.24     1892.98     23.57 o 
   2   2   8      832.25      899.25     16.90 o 
   3   2   8       39.83       46.52     10.58 o 
   4   2   8      206.61      201.99     21.06 o 
   5   2   8      242.07      260.82     25.08 o 
   6   2   8      289.30      268.44     28.74 o 
   7   2   8      176.97      231.54     30.09 o 
   8   2   8       64.00       85.67     26.51 o 
   9   2   8       85.85       76.11     63.07 o 
  -9   3   8       25.22       17.28     26.62 o 
  -8   3   8       36.57       11.03     23.94 o 
  -7   3   8        5.20      -18.39     18.39 o 
  -6   3   8      645.37      630.30     34.90 o 
  -5   3   8      143.48      122.29     21.44 o 
  -4   3   8     1811.80     1733.88     31.51 o 
  -3   3   8      647.42      648.91     15.96 o 
  -2   3   8     1390.62     1563.76     33.63 o 
  -1   3   8     1835.43     1854.75     26.15 o 
   0   3   8     2729.99     2870.98     33.50 o 
   1   3   8     1844.42     1930.44     24.35 o 
   2   3   8     1420.73     1545.62     20.27 o 
   3   3   8      657.04      664.64     36.44 o 
   4   3   8     1795.49     1711.29     44.46 o 
   5   3   8      142.50      147.92     34.51 o 
   6   3   8      642.62      614.24     79.00 o 
   7   3   8        4.92        9.55     19.54 o 
   8   3   8       37.87       22.43     23.54 o 
   9   3   8       24.91       20.53     27.09 o 
  -9   4   8       82.74       67.01     29.48 o 
  -8   4   8       17.39       20.32     24.43 o 
  -7   4   8      294.23      263.14     30.90 o 
  -6   4   8      161.30      150.99     45.89 o 
  -5   4   8       98.62      102.12     20.61 o 
  -4   4   8      454.15      441.52     15.47 o 
  -3   4   8      326.33      332.10     12.65 o 
  -2   4   8      534.39      507.14     13.99 o 
  -1   4   8     1051.46     1125.04     16.55 o 
   0   4   8      947.55     1121.77     17.14 o 
   1   4   8     1054.93     1150.39     19.20 o 
   2   4   8      557.66      536.37     12.92 o 
   3   4   8      330.51      340.35     18.63 o 
   4   4   8      451.87      430.99     17.22 o 
   5   4   8       99.09      116.76     19.88 o 
   6   4   8      165.07      147.69     24.29 o 
   7   4   8      296.93      323.93     83.27 o 
   8   4   8       19.39       53.80     24.59 o 
   9   4   8       82.43       67.65     44.59 o 
  -9   5   8      112.19       98.19     29.93 o 
  -8   5   8      112.88       89.83     67.48 o 
  -7   5   8       11.87       10.59     21.33 o 
  -6   5   8      326.88      325.46     30.76 o 
  -5   5   8      124.11       96.60     20.83 o 
  -4   5   8      122.97      140.89     11.98 o 
  -3   5   8      565.08      569.42     16.69 o 
  -2   5   8     1224.13     1294.90     32.15 o 
  -1   5   8     3112.89     3143.11     35.35 o 
   0   5   8      297.16      350.36      9.61 o 
   1   5   8     3131.67     3200.18     41.12 o 
   2   5   8     1235.80     1326.54     22.47 o 
   3   5   8      572.96      590.85     19.14 o 
   4   5   8      120.44      137.15     13.63 o 
   5   5   8      120.57      134.76     21.00 o 
   6   5   8      328.35      378.92     31.78 o 
   7   5   8       11.91       18.21     36.21 o 
   8   5   8      115.77      110.97     28.51 o 
   9   5   8      112.12      101.68     31.09 o 
  -9   6   8       29.39       45.43     30.09 o 
  -8   6   8        8.07      -21.94     21.94 o 
  -7   6   8      134.34      127.73     26.46 o 
  -6   6   8      368.33      356.51     32.87 o 
  -5   6   8       72.88       32.39     17.44 o 
  -4   6   8       93.87       97.88     11.43 o 
  -3   6   8      130.41      136.26     22.69 o 
  -2   6   8     1027.47     1031.60     17.23 o 
  -1   6   8      546.58      548.77     12.26 o 
   0   6   8       23.30       15.89      5.05 o 
   1   6   8      554.44      571.52     12.83 o 
   2   6   8     1033.93     1054.27     27.45 o 
   3   6   8      128.77      153.52     22.85 o 
   4   6   8       96.09      104.66     13.74 o 
   5   6   8       72.83       44.32     17.42 o 
   6   6   8      371.20      347.58     40.38 o 
   7   6   8      135.14      130.38     25.62 o 
   8   6   8        8.51      -18.93     30.65 o 
   9   6   8       28.74       56.68     30.14 o 
  -9   7   8        7.45      -13.10     29.29 o 
  -8   7   8       38.46        0.52     23.82 o 
  -7   7   8       17.00       16.42     23.26 o 
  -6   7   8      207.90      243.70     29.82 o 
  -5   7   8       39.40       46.39     19.76 o 
  -4   7   8       97.55      104.98     12.03 o 
  -3   7   8       98.18       88.72     10.47 o 
  -2   7   8      869.10      845.07     15.81 o 
  -1   7   8       53.81       47.08      5.63 o 
   0   7   8       86.84       80.33      6.76 o 
   1   7   8       57.28       57.19      6.89 o 
   2   7   8      867.14      901.15     25.51 o 
   3   7   8       99.07       96.11     12.35 o 
   4   7   8      104.50      108.88     15.23 o 
   5   7   8       38.96       48.05     18.55 o 
   6   7   8      206.48      202.40     37.41 o 
   7   7   8       16.88       38.13     22.73 o 
   8   7   8       40.02       20.32     24.75 o 
   9   7   8        7.48       -4.34     28.96 o 
  -8   8   8       14.86       39.90     26.32 o 
  -7   8   8       75.70       91.02     25.79 o 
  -6   8   8       20.17       21.11     28.52 o 
  -5   8   8        4.19       -5.52     17.08 o 
  -4   8   8      300.75      308.02     16.89 o 
  -3   8   8       89.35       96.23     11.26 o 
  -2   8   8      603.62      647.04     18.92 o 
  -1   8   8      305.64      298.25      9.56 o 
   0   8   8       44.76       48.77      7.60 o 
   1   8   8      300.05      312.67     12.34 o 
   2   8   8      596.99      616.55     22.28 o 
   3   8   8       85.86       87.56     12.97 o 
   4   8   8      302.80      305.51     22.87 o 
   5   8   8        3.57        2.98     17.13 o 
   6   8   8       19.58       37.38     19.93 o 
   7   8   8       75.97      100.45     26.47 o 
   8   8   8       14.30       25.85     27.05 o 
  -8   9   8       51.19       50.64     48.88 o 
  -7   9   8        2.01      -15.15     25.28 o 
  -6   9   8       75.45       36.73     35.68 o 
  -5   9   8       56.05       43.51     23.08 o 
  -4   9   8      456.65      464.84     20.35 o 
  -3   9   8      319.70      327.79     15.73 o 
  -2   9   8      186.35      217.68     12.11 o 
  -1   9   8      450.83      448.93     13.79 o 
   0   9   8     1001.72     1065.39     28.03 o 
   1   9   8      451.43      471.84     14.84 o 
   2   9   8      191.53      197.02     21.23 o 
   3   9   8      325.11      350.96     18.79 o 
   4   9   8      461.34      461.51     22.22 o 
   5   9   8       54.54       56.59     20.15 o 
   6   9   8       73.72       90.55     24.16 o 
   7   9   8        2.05      -13.42     21.60 o 
   8   9   8       52.78       78.17     30.20 o 
  -8  10   8        6.88       15.47     28.78 o 
  -7  10   8       84.44       65.10     27.99 o 
  -6  10   8       19.79      -19.84     19.84 o 
  -5  10   8        6.59        7.32     25.09 o 
  -4  10   8      165.99      195.93     16.00 o 
  -3  10   8      318.33      322.28     17.80 o 
  -2  10   8      273.55      316.08     13.94 o 
  -1  10   8      617.64      572.44     18.73 o 
   0  10   8      708.53      669.48     17.49 o 
   1  10   8      611.95      575.01     16.83 o 
   2  10   8      263.80      286.43     24.26 o 
   3  10   8      316.46      282.75     19.15 o 
   4  10   8      168.10      177.88     18.46 o 
   5  10   8        5.86        1.04     17.25 o 
   6  10   8       18.83       22.40     32.88 o 
   7  10   8       84.49       62.47     34.82 o 
   8  10   8        6.63       -7.44     27.97 o 
  -8  11   8       69.75       -2.14     40.95 o 
  -7  11   8       71.17       77.84     28.72 o 
  -6  11   8       38.62       31.73     52.55 o 
  -5  11   8       95.71       66.89     16.43 o 
  -4  11   8      148.27      141.07     14.45 o 
  -3  11   8      299.86      304.70     16.19 o 
  -2  11   8      102.46       91.63     10.52 o 
  -1  11   8       85.13       92.21     11.22 o 
   0  11   8     1674.76     1727.99     36.88 o 
   1  11   8       83.29       66.65      9.71 o 
   2  11   8      100.21      100.09     19.67 o 
   3  11   8      301.26      340.22     22.05 o 
   4  11   8      148.64      121.26     17.37 o 
   5  11   8       97.18       81.23     23.61 o 
   6  11   8       39.27       57.23     24.50 o 
   7  11   8       72.08       70.45     27.62 o 
   8  11   8       70.70       67.50     31.77 o 
  -7  12   8       29.19       48.43     27.29 o 
  -6  12   8       35.23       22.42     28.83 o 
  -5  12   8      101.68       79.74     17.59 o 
  -4  12   8        2.88        2.46     14.22 o 
  -3  12   8     1048.40     1020.72     47.03 o 
  -2  12   8      241.48      239.04     15.55 o 
  -1  12   8     1030.50     1038.24     26.76 o 
   0  12   8        6.49       16.45      9.96 o 
   1  12   8     1024.78     1002.43     23.70 o 
   2  12   8      239.26      258.72     25.04 o 
   3  12   8     1048.84     1005.69     32.51 o 
   4  12   8        2.86      -10.76     14.33 o 
   5  12   8       99.96      118.66     24.85 o 
   6  12   8       34.04       43.77     24.04 o 
   7  12   8       28.80       54.85     28.17 o 
  -7  13   8       49.45       90.09     28.76 o 
  -6  13   8       13.15        7.94     30.72 o 
  -5  13   8       23.70       -5.82     14.93 o 
  -4  13   8      183.77      190.47     24.25 o 
  -3  13   8       78.19       58.22     12.46 o 
  -2  13   8      198.83      184.24     22.14 o 
  -1  13   8      112.36       99.54     12.69 o 
   0  13   8      398.73      346.09     18.01 o 
   1  13   8      108.98      134.76     14.00 o 
   2  13   8      193.71      166.02     22.72 o 
   3  13   8       75.31       83.13     15.83 o 
   4  13   8      185.28      168.54     19.98 o 
   5  13   8       24.48       36.09     29.19 o 
   6  13   8       12.59       54.10     49.51 o 
   7  13   8       49.93       49.29     28.36 o 
  -7  14   8       11.25      -27.56     44.43 o 
  -6  14   8       10.04       25.88     27.08 o 
  -5  14   8       26.33       22.81     23.14 o 
  -4  14   8       29.53       -6.33     13.87 o 
  -3  14   8      332.60      321.93     31.79 o 
  -2  14   8       28.75       22.11     11.81 o 
  -1  14   8       55.49       40.02     11.92 o 
   0  14   8       11.03       -3.17      9.77 o 
   1  14   8       54.24       29.61     12.99 o 
   2  14   8       27.16      -14.14     29.74 o 
   3  14   8      335.81      398.95     25.79 o 
   4  14   8       29.83       51.13     17.19 o 
   5  14   8       25.03       55.75     29.71 o 
   6  14   8       10.04       -7.41     24.20 o 
   7  14   8       10.89       28.04     42.65 o 
  -6  15   8       12.84      -11.49     54.35 o 
  -5  15   8       14.94        5.75     24.09 o 
  -4  15   8       84.02       56.74     17.45 o 
  -3  15   8        4.75        5.39     13.30 o 
  -2  15   8       90.36       74.01     19.68 o 
  -1  15   8      107.16      129.12     18.98 o 
   0  15   8       56.91       40.98     14.40 o 
   1  15   8      103.34       99.47     16.45 o 
   2  15   8       88.35       64.41     13.77 o 
   3  15   8        4.32        8.24     14.48 o 
   4  15   8       85.24       89.75     24.12 o 
   5  15   8       14.56       56.07     24.79 o 
   6  15   8       12.18       30.13     27.30 o 
  -6  16   8       17.29      -14.23     43.85 o 
  -5  16   8       17.52       -6.04     33.62 o 
  -4  16   8       35.15       23.75     15.70 o 
  -3  16   8       20.37       -1.04     14.38 o 
  -2  16   8       32.27       16.15     11.66 o 
  -1  16   8       34.67       34.75     16.54 o 
   0  16   8        0.06       24.83     15.57 o 
   1  16   8       34.31       30.74     25.93 o 
   2  16   8       31.82       43.08     15.72 o 
   3  16   8       20.59       34.72     19.37 o 
   4  16   8       34.96       47.21     22.59 o 
   5  16   8       18.59       13.24     25.46 o 
   6  16   8       17.47      -36.66     41.93 o 
  -5  17   8       16.38       26.28     27.71 o 
  -4  17   8       31.47       13.69     14.91 o 
  -3  17   8       25.51        6.80     13.52 o 
  -2  17   8        9.87       -2.73     16.56 o 
  -1  17   8       81.91       50.34     18.42 o 
   0  17   8        3.26      -15.75     15.75 o 
   1  17   8       81.20      106.08     25.11 o 
   2  17   8       10.42       42.28     17.54 o 
   3  17   8       25.63        7.47     17.32 o 
   4  17   8       30.54       50.59     25.34 o 
   5  17   8       15.95        3.31     25.59 o 
  -4  18   8       23.13       20.85     15.96 o 
  -3  18   8       22.24       -4.83     14.87 o 
  -2  18   8       28.69       11.44     22.13 o 
  -1  18   8        0.81        1.57     18.08 o 
   0  18   8       58.13       80.94     26.39 o 
   1  18   8        0.89        3.01     23.30 o 
   2  18   8       29.41       16.17     18.06 o 
   3  18   8       23.07       29.70     18.67 o 
   4  18   8       23.05       35.18     40.07 o 
  -3  19   8        5.66       19.00     16.92 o 
  -2  19   8       13.26       49.40     25.86 o 
  -1  19   8       19.39       40.12     20.07 o 
   0  19   8        3.34      -15.62     25.60 o 
   1  19   8       19.81       25.17     46.87 o 
   2  19   8       13.13       27.50     20.21 o 
   3  19   8        5.30        5.55     19.00 o 
  -2  20   8        7.77      -18.12     44.71 o 
  -1  20   8        6.69       -2.72     41.43 o 
   0  20   8        8.46       32.46     29.86 o 
   1  20   8        6.61       -7.49     41.48 o 
   2  20   8        7.81       27.84     27.84 o 
   1   0   9        6.54        2.73      4.06 o 
   2   0   9      739.06      748.46     17.47 o 
   3   0   9      120.02      130.73     19.44 o 
   4   0   9     2109.43     1937.78     43.90 o 
   5   0   9       15.50       20.56     17.36 o 
   6   0   9      709.66      590.57     44.52 o 
   7   0   9       14.36      -18.64     18.64 o 
   8   0   9       14.87       31.30     23.49 o 
   9   0   9        0.50       14.38     28.16 o 
  -9   1   9        7.50       31.85     28.02 o 
  -8   1   9       48.03       53.22     25.31 o 
  -7   1   9      105.62       55.96     34.55 o 
  -6   1   9       79.66       70.08     21.54 o 
  -5   1   9      115.08       78.29     24.39 o 
  -4   1   9      182.49      185.36     17.61 o 
  -3   1   9       82.85       80.22     11.74 o 
  -2   1   9     1889.30     1827.36     30.08 o 
  -1   1   9     1588.14     1605.80     21.12 o 
   0   1   9      596.04      581.14     11.62 o 
   1   1   9     1614.56     1637.23     21.61 o 
   2   1   9     1867.23     1853.58     30.77 o 
   3   1   9       86.54      111.60     16.47 o 
   4   1   9      186.27      175.49     20.99 o 
   5   1   9      114.57      132.55     21.23 o 
   6   1   9       79.05       40.33     19.94 o 
   7   1   9      103.66      106.12     24.79 o 
   8   1   9       47.23       36.44     25.69 o 
   9   1   9        8.56       -8.81     26.14 o 
  -9   2   9        1.89       20.99     28.07 o 
  -8   2   9       50.65       47.44     24.20 o 
  -7   2   9       25.84       30.42     45.65 o 
  -6   2   9      448.80      462.74     33.29 o 
  -5   2   9       63.35       71.14     19.42 o 
  -4   2   9      589.69      553.29     23.21 o 
  -3   2   9      196.29      186.37     28.12 o 
  -2   2   9      131.30      154.80      8.76 o 
  -1   2   9      319.75      345.73      8.78 o 
   0   2   9     1936.85     1906.86     24.21 o 
   1   2   9      313.12      326.33     11.37 o 
   2   2   9      138.98      154.18     12.28 o 
   3   2   9      196.03      198.43     15.45 o 
   4   2   9      600.50      556.04     49.65 o 
   5   2   9       66.41       69.62     19.87 o 
   6   2   9      449.62      536.79     38.34 o 
   7   2   9       24.41      -13.46     19.77 o 
   8   2   9       51.11       43.34     24.60 o 
   9   2   9        1.81       49.74     36.21 o 
  -9   3   9       12.38       23.33     26.56 o 
  -8   3   9      230.03      253.44     86.67 o 
  -7   3   9      348.56      314.54     32.44 o 
  -6   3   9      210.70      182.19     26.50 o 
  -5   3   9       95.41      113.16     24.85 o 
  -4   3   9      218.36      222.70     18.84 o 
  -3   3   9      134.16      164.29     18.08 o 
  -2   3   9      514.81      477.26     18.92 o 
  -1   3   9       38.08       37.14      5.34 o 
   0   3   9     5478.23     5599.38     56.96 o 
   1   3   9       32.93       32.26      5.62 o 
   2   3   9      504.59      493.67     10.13 o 
   3   3   9      129.39      148.93     15.13 o 
   4   3   9      221.03      254.16     23.93 o 
   5   3   9       96.93       95.33     27.29 o 
   6   3   9      209.74      260.04     29.29 o 
   7   3   9      346.49      294.89     35.42 o 
   8   3   9      228.48      246.55     73.61 o 
   9   3   9       12.02       10.34     26.20 o 
  -9   4   9        0.51       27.65     28.60 o 
  -8   4   9       36.59       73.55     26.54 o 
  -7   4   9       95.35      109.33     25.02 o 
  -6   4   9      175.94      184.66     26.05 o 
  -5   4   9       38.98       66.06     19.01 o 
  -4   4   9      616.65      573.68     31.78 o 
  -3   4   9      674.09      697.20     17.61 o 
  -2   4   9      283.34      272.80      9.94 o 
  -1   4   9     1087.45     1064.15     16.49 o 
   0   4   9     1053.13     1163.05     18.02 o 
   1   4   9     1071.20     1054.57     17.49 o 
   2   4   9      286.55      283.55     10.47 o 
   3   4   9      671.60      683.21     19.43 o 
   4   4   9      617.57      582.27     29.62 o 
   5   4   9       38.77       63.91     21.45 o 
   6   4   9      170.86      171.48     26.53 o 
   7   4   9       92.71      107.78     25.54 o 
   8   4   9       35.68       55.23     27.27 o 
   9   4   9        0.46      -15.96     29.13 o 
  -9   5   9        1.37       37.69     29.25 o 
  -8   5   9       96.97       64.92     26.68 o 
  -7   5   9       25.27      -35.69     53.94 o 
  -6   5   9      100.54      116.49     23.01 o 
  -5   5   9       15.72       49.51     18.90 o 
  -4   5   9      139.19      124.32     16.23 o 
  -3   5   9       15.72       15.20      7.58 o 
  -2   5   9     1114.79     1166.54     31.17 o 
  -1   5   9      442.23      477.77     10.87 o 
   0   5   9      233.92      228.36      9.06 o 
   1   5   9      423.56      467.98     11.80 o 
   2   5   9     1115.56     1147.60     21.07 o 
   3   5   9       14.09       11.03      8.77 o 
   4   5   9      139.08      108.37     38.24 o 
   5   5   9       14.82       59.14     18.23 o 
   6   5   9      100.15       58.57     20.41 o 
   7   5   9       27.07       58.95     23.38 o 
   8   5   9       94.72       86.22     28.60 o 
   9   5   9        1.01       53.60     30.94 o 
  -9   6   9       18.58       52.91     42.70 o 
  -8   6   9       47.21       36.42     27.21 o 
  -7   6   9       82.09       62.41     24.06 o 
  -6   6   9       69.01       80.71     23.67 o 
  -5   6   9       10.98       34.52     24.18 o 
  -4   6   9       39.27       33.61     12.96 o 
  -3   6   9      194.34      216.88     16.40 o 
  -2   6   9     1049.88     1079.78     20.27 o 
  -1   6   9       91.16       83.68      6.55 o 
   0   6   9      691.62      676.43     23.24 o 
   1   6   9       88.78       73.89      7.09 o 
   2   6   9     1050.79     1081.25     21.07 o 
   3   6   9      201.61      203.10     23.02 o 
   4   6   9       42.67       24.09     16.21 o 
   5   6   9        9.26       39.40     25.16 o 
   6   6   9       68.05       73.97     21.85 o 
   7   6   9       80.39       77.61     28.30 o 
   8   6   9       46.23       73.44     26.61 o 
   9   6   9       18.98       51.47     44.95 o 
  -8   7   9       21.04       41.64     38.75 o 
  -7   7   9      142.86      198.43     42.44 o 
  -6   7   9        5.00        9.33     22.55 o 
  -5   7   9       71.73       50.47     22.00 o 
  -4   7   9        7.79       14.56      9.18 o 
  -3   7   9      204.31      204.51     13.61 o 
  -2   7   9      652.78      631.08     15.77 o 
  -1   7   9      381.93      375.11     10.49 o 
   0   7   9        0.57       -5.41      5.41 o 
   1   7   9      390.21      383.39     11.53 o 
   2   7   9      661.62      658.47     18.74 o 
   3   7   9      198.80      191.26     18.97 o 
   4   7   9        7.29        1.41     15.07 o 
   5   7   9       70.25       48.73     18.84 o 
   6   7   9        5.32       -5.98     18.84 o 
   7   7   9      142.33      132.06     27.55 o 
   8   7   9       20.30       23.52     25.97 o 
  -8   8   9        1.84        1.30     24.96 o 
  -7   8   9       12.82       46.95     24.31 o 
  -6   8   9       21.93       23.57     20.48 o 
  -5   8   9       24.88        4.41     18.03 o 
  -4   8   9       97.84       92.72     12.25 o 
  -3   8   9      172.70      178.20     16.88 o 
  -2   8   9      110.28       96.94     13.27 o 
  -1   8   9      462.91      455.24     12.37 o 
   0   8   9      167.10      202.56     10.30 o 
   1   8   9      462.71      466.56     13.01 o 
   2   8   9      112.83       92.43     11.13 o 
   3   8   9      176.60      198.28     16.18 o 
   4   8   9       94.67       97.47     22.52 o 
   5   8   9       24.40       49.14     19.81 o 
   6   8   9       24.27       45.03     22.15 o 
   7   8   9       12.49       -4.98     36.09 o 
   8   8   9        1.98      -24.63     24.63 o 
  -8   9   9       42.82       32.97     28.38 o 
  -7   9   9      137.14      125.38     28.53 o 
  -6   9   9        0.61        3.65     28.56 o 
  -5   9   9       23.87       31.50     14.93 o 
  -4   9   9       38.57       11.14     10.09 o 
  -3   9   9      129.50      118.82     12.21 o 
  -2   9   9       16.88       28.75     13.14 o 
  -1   9   9      243.39      275.62     15.03 o 
   0   9   9      760.70      669.35     17.47 o 
   1   9   9      235.23      310.08     13.51 o 
   2   9   9       16.07       23.88      9.35 o 
   3   9   9      125.91      113.96     14.62 o 
   4   9   9       37.52       59.46     19.52 o 
   5   9   9       24.56       28.40     21.69 o 
   6   9   9        0.49      -18.80     18.80 o 
   7   9   9      138.89      154.61     29.86 o 
   8   9   9       43.17       16.44     27.70 o 
  -8  10   9        2.66       26.72     45.12 o 
  -7  10   9        4.68      -25.02     25.02 o 
  -6  10   9       42.89       61.11     24.07 o 
  -5  10   9       53.93       57.09     21.63 o 
  -4  10   9      261.01      255.60     17.29 o 
  -3  10   9      252.47      271.26     16.79 o 
  -2  10   9       77.54       77.09     11.75 o 
  -1  10   9       36.93       44.08     10.39 o 
   0  10   9       15.68       25.60      8.11 o 
   1  10   9       38.95       33.38      8.01 o 
   2  10   9       76.95       69.66     13.62 o 
   3  10   9      255.02      253.18     19.09 o 
   4  10   9      257.36      278.52     27.78 o 
   5  10   9       50.79       60.23     21.50 o 
   6  10   9       44.45       41.15     30.55 o 
   7  10   9        4.41       33.24     49.00 o 
   8  10   9        2.42       33.57     39.66 o 
  -7  11   9       53.35       50.95     44.69 o 
  -6  11   9       11.18       12.99     22.15 o 
  -5  11   9       29.88       40.43     29.62 o 
  -4  11   9       76.39       96.17     13.84 o 
  -3  11   9      129.25      121.31     13.64 o 
  -2  11   9      122.27      122.74     18.36 o 
  -1  11   9      229.97      225.33     15.68 o 
   0  11   9      277.10      316.10     15.53 o 
   1  11   9      221.41      233.21     14.10 o 
   2  11   9      123.00      121.48     15.39 o 
   3  11   9      126.53       95.33     24.56 o 
   4  11   9       76.39      102.60     21.85 o 
   5  11   9       29.74       30.13     21.63 o 
   6  11   9       10.51        9.10     22.06 o 
   7  11   9       54.68       93.57     28.20 o 
  -7  12   9        8.73       -0.22     27.59 o 
  -6  12   9       80.25       72.72     51.38 o 
  -5  12   9        1.47       17.78     29.19 o 
  -4  12   9      164.05      181.53     16.42 o 
  -3  12   9      292.75      334.19     22.83 o 
  -2  12   9      121.37      111.60     16.35 o 
  -1  12   9      817.42      787.12     23.59 o 
   0  12   9      562.92      556.31     17.58 o 
   1  12   9      816.46      790.54     21.31 o 
   2  12   9      125.12      154.66     17.97 o 
   3  12   9      287.62      329.91     22.54 o 
   4  12   9      163.54      162.34     27.40 o 
   5  12   9        1.58       40.75     21.96 o 
   6  12   9       78.32       93.58     27.10 o 
   7  12   9        8.37       66.28     29.09 o 
  -7  13   9       42.16       19.60     62.02 o 
  -6  13   9       11.58      -23.82     23.82 o 
  -5  13   9       55.23       63.13     24.21 o 
  -4  13   9       64.17       60.66     13.44 o 
  -3  13   9      101.69       96.95     13.56 o 
  -2  13   9      318.48      333.83     18.73 o 
  -1  13   9      274.98      258.07     17.90 o 
   0  13   9      502.42      489.16     19.70 o 
   1  13   9      276.19      267.51     17.27 o 
   2  13   9      315.28      322.37     19.20 o 
   3  13   9       98.63       99.95     16.51 o 
   4  13   9       63.82       47.68     35.94 o 
   5  13   9       55.51       65.25     24.79 o 
   6  13   9       10.96       37.76     25.37 o 
   7  13   9       43.87       15.79     36.16 o 
  -6  14   9       44.88       47.95     45.77 o 
  -5  14   9        9.79       18.96     24.45 o 
  -4  14   9      146.66      132.17     26.93 o 
  -3  14   9       29.90       15.81     33.36 o 
  -2  14   9       55.12       26.56     12.27 o 
  -1  14   9      354.11      352.73     19.13 o 
   0  14   9       15.51       19.28     11.57 o 
   1  14   9      354.56      354.69     26.76 o 
   2  14   9       54.78       45.36     12.91 o 
   3  14   9       29.79       20.17     21.60 o 
   4  14   9      148.65      192.95     28.71 o 
   5  14   9       10.19       79.54     24.91 o 
   6  14   9       43.86       54.52     27.62 o 
  -6  15   9       22.78       29.44     28.78 o 
  -5  15   9       32.25       21.83     24.56 o 
  -4  15   9       61.55       39.70     28.07 o 
  -3  15   9      151.59      133.41     42.66 o 
  -2  15   9       52.42       42.46     16.73 o 
  -1  15   9      119.95      154.81     19.71 o 
   0  15   9       83.42       70.88     17.23 o 
   1  15   9      120.71      153.29     19.11 o 
   2  15   9       50.91       39.80     13.77 o 
   3  15   9      148.84      139.56     19.45 o 
   4  15   9       60.97      102.80     24.67 o 
   5  15   9       32.62       22.19     24.99 o 
   6  15   9       23.51       22.15     36.38 o 
  -5  16   9       11.71       17.03     26.05 o 
  -4  16   9       25.61       12.93     15.77 o 
  -3  16   9        1.02        1.83     14.42 o 
  -2  16   9       29.39        9.58     16.56 o 
  -1  16   9       22.07       19.50     16.38 o 
   0  16   9        6.28        3.30     15.19 o 
   1  16   9       21.09       28.21     21.40 o 
   2  16   9       29.98       26.08     14.46 o 
   3  16   9        1.04        2.02     15.42 o 
   4  16   9       24.85       38.84     59.26 o 
   5  16   9       11.78      -14.80     25.36 o 
  -5  17   9       33.50       22.67     45.24 o 
  -4  17   9       11.82        8.96     15.16 o 
  -3  17   9       24.54        5.26     14.19 o 
  -2  17   9        0.79       23.02     18.41 o 
  -1  17   9       44.39       44.74     18.64 o 
   0  17   9       21.00       -9.25     16.98 o 
   1  17   9       44.41       32.75     21.91 o 
   2  17   9        0.77        3.15     18.37 o 
   3  17   9       23.93        0.63     14.60 o 
   4  17   9       11.42      -26.26     26.26 o 
   5  17   9       34.15       66.86     41.93 o 
  -4  18   9        4.47       -4.29     15.06 o 
  -3  18   9        8.44       26.27     25.04 o 
  -2  18   9        4.66       -1.16     18.90 o 
  -1  18   9        9.20       31.79     20.09 o 
   0  18   9       18.33       24.73     44.07 o 
   1  18   9        9.63       17.86     24.09 o 
   2  18   9        4.37       22.66     20.26 o 
   3  18   9        7.93        2.70     20.82 o 
   4  18   9        4.32       10.00     26.47 o 
  -3  19   9        3.07      -44.95     44.95 o 
  -2  19   9       30.25       14.13     25.26 o 
  -1  19   9       29.87       33.40     20.70 o 
   0  19   9        0.10       -5.35     29.44 o 
   1  19   9       30.21       31.67     32.04 o 
   2  19   9       30.19       28.73     20.59 o 
   3  19   9        3.20       -1.53     21.81 o 
   0  20   9       40.28       61.08     32.73 o 
   0   0  10       20.23       17.95      7.16 o 
   1   0  10        0.17       -2.17      4.52 o 
   2   0  10      236.03      231.46     11.34 o 
   3   0  10       17.19       -3.42      9.34 o 
   4   0  10       25.23       18.94     12.49 o 
   5   0  10       19.26       18.68     17.08 o 
   6   0  10       15.50        0.60     17.08 o 
   7   0  10        0.05       10.37     27.01 o 
   8   0  10        7.26       30.90     24.55 o 
   9   0  10        0.81      -27.51     27.51 o 
  -9   1  10        8.96        6.04     26.81 o 
  -8   1  10       14.77       45.83     24.91 o 
  -7   1  10       43.00       52.37     26.38 o 
  -6   1  10       14.59       14.13     18.56 o 
  -5   1  10      178.28      132.95     28.20 o 
  -4   1  10       10.46       15.20     12.26 o 
  -3   1  10       98.18       85.81     13.50 o 
  -2   1  10       79.98       82.93      9.90 o 
  -1   1  10      602.48      645.58     12.88 o 
   0   1  10     1286.40     1397.06     20.10 o 
   1   1  10      598.25      589.92     12.35 o 
   2   1  10       83.13      104.75     12.70 o 
   3   1  10       91.84       89.41     12.97 o 
   4   1  10       12.10        0.35     11.57 o 
   5   1  10      193.60      162.26     31.70 o 
   6   1  10       13.26       30.57     19.15 o 
   7   1  10       45.19       68.47     23.31 o 
   8   1  10       14.73       35.95     33.50 o 
   9   1  10        8.90       42.76     29.77 o 
  -9   2  10       33.10       42.64     27.93 o 
  -8   2  10       42.05       76.59     27.33 o 
  -7   2  10      131.29      162.61     53.08 o 
  -6   2  10      213.79      237.71     28.09 o 
  -5   2  10      472.73      504.78     39.23 o 
  -4   2  10       14.70       22.67     12.24 o 
  -3   2  10      472.15      461.00     25.52 o 
  -2   2  10      791.69      824.59     16.69 o 
  -1   2  10      712.93      637.74     12.57 o 
   0   2  10      709.24      743.28     14.15 o 
   1   2  10      715.38      701.20     13.61 o 
   2   2  10      778.04      821.05     19.83 o 
   3   2  10      457.95      449.41     19.79 o 
   4   2  10       15.71        1.67     14.16 o 
   5   2  10      473.91      457.95     33.19 o 
   6   2  10      212.74      182.86     26.17 o 
   7   2  10      127.81      166.35     27.89 o 
   8   2  10       43.15       80.63     39.23 o 
   9   2  10       33.47       37.96     29.43 o 
  -9   3  10       28.01       24.80     29.11 o 
  -8   3  10        0.88       -1.92     23.85 o 
  -7   3  10       48.10       62.75     24.97 o 
  -6   3  10      197.37      146.47     50.63 o 
  -5   3  10      169.20      164.72     24.05 o 
  -4   3  10      267.64      262.28     35.15 o 
  -3   3  10       19.93       19.05     10.80 o 
  -2   3  10     1283.34     1291.98     27.15 o 
  -1   3  10       13.09        3.33      4.67 o 
   0   3  10      334.56      346.82     10.00 o 
   1   3  10       13.17        5.72      6.21 o 
   2   3  10     1295.56     1324.06     21.92 o 
   3   3  10       23.95        4.71     10.50 o 
   4   3  10      275.39      289.77     30.98 o 
   5   3  10      181.13      174.88     23.74 o 
   6   3  10      193.39      193.44     26.97 o 
   7   3  10       49.42       82.19     25.33 o 
   8   3  10        0.98       23.65     25.21 o 
   9   3  10       27.65       52.30     30.64 o 
  -9   4  10       70.75       56.10     34.77 o 
  -8   4  10       57.72       49.13     26.12 o 
  -7   4  10       80.45       71.72     45.98 o 
  -6   4  10       63.34       48.34     21.15 o 
  -5   4  10      257.48      293.18     66.30 o 
  -4   4  10       41.13       44.81     16.51 o 
  -3   4  10      763.80      738.67     25.83 o 
  -2   4  10       54.98       63.46      9.35 o 
  -1   4  10      838.34      847.91     15.01 o 
   0   4  10      917.12      919.33     16.19 o 
   1   4  10      824.23      852.83     16.06 o 
   2   4  10       58.40       48.27     11.74 o 
   3   4  10      757.54      748.71     37.33 o 
   4   4  10       43.36       43.04     17.11 o 
   5   4  10      257.20      245.09     41.26 o 
   6   4  10       62.07       44.85     20.64 o 
   7   4  10       78.00       70.65     23.98 o 
   8   4  10       58.77       12.44     24.90 o 
   9   4  10       69.28       65.68     32.01 o 
  -8   5  10       28.75       57.97     26.67 o 
  -7   5  10      108.56      149.85     27.97 o 
  -6   5  10       46.11       60.88     23.43 o 
  -5   5  10      155.71      218.40     21.15 o 
  -4   5  10      344.92      354.78     23.19 o 
  -3   5  10      192.13      181.49     16.83 o 
  -2   5  10       23.46       23.01      8.62 o 
  -1   5  10      394.82      382.95     10.45 o 
   0   5  10      809.82      872.91     16.19 o 
   1   5  10      387.85      378.45     11.24 o 
   2   5  10       21.95        7.60      7.72 o 
   3   5  10      198.21      163.55     41.00 o 
   4   5  10      353.08      284.05     26.02 o 
   5   5  10      165.53      204.23     25.26 o 
   6   5  10       48.35       68.05     33.19 o 
   7   5  10      109.67      151.87     28.11 o 
   8   5  10       28.66       48.52     26.33 o 
  -8   6  10       22.18        9.27     25.85 o 
  -7   6  10      105.67      120.15     27.36 o 
  -6   6  10       14.13      -16.33     18.07 o 
  -5   6  10       70.99       52.43     20.34 o 
  -4   6  10       59.41       88.80     15.85 o 
  -3   6  10     1202.06     1198.62     33.73 o 
  -2   6  10      160.10      157.71      9.98 o 
  -1   6  10      390.82      392.23     12.31 o 
   0   6  10      335.04      350.43     10.85 o 
   1   6  10      407.36      372.88     11.65 o 
   2   6  10      161.84      163.57     10.83 o 
   3   6  10     1195.86     1190.87     52.57 o 
   4   6  10       59.16       36.62     17.26 o 
   5   6  10       69.98       93.09     21.38 o 
   6   6  10       14.04       41.55     20.82 o 
   7   6  10      101.70       71.69     24.85 o 
   8   6  10       21.60       -1.97     26.10 o 
  -8   7  10       91.25      109.27     30.38 o 
  -7   7  10       83.78       87.93     36.90 o 
  -6   7  10       38.52       52.81     21.40 o 
  -5   7  10      181.83      198.82     22.20 o 
  -4   7  10        9.12        3.72     16.15 o 
  -3   7  10       13.49       14.45     11.40 o 
  -2   7  10       92.79      111.81      9.49 o 
  -1   7  10      521.35      521.09     14.74 o 
   0   7  10       78.86       78.81      7.79 o 
   1   7  10      515.52      506.58     13.52 o 
   2   7  10       94.34      118.74     11.58 o 
   3   7  10       10.67       -2.29     13.89 o 
   4   7  10        7.92        7.28     32.21 o 
   5   7  10      188.90      158.42     24.94 o 
   6   7  10       39.55       34.85     22.45 o 
   7   7  10       82.97      112.68     27.77 o 
   8   7  10       90.03       61.21     29.80 o 
  -8   8  10       14.76       16.30     87.89 o 
  -7   8  10       27.40       29.44     25.34 o 
  -6   8  10       60.65       51.76     22.74 o 
  -5   8  10       24.65        5.76     16.30 o 
  -4   8  10       84.93       45.93     15.41 o 
  -3   8  10       43.55       49.14     17.82 o 
  -2   8  10      167.20      171.54     13.24 o 
  -1   8  10       80.81       97.73     11.12 o 
   0   8  10      601.56      573.60     14.08 o 
   1   8  10       89.92       82.20      8.50 o 
   2   8  10      171.82      166.91     13.03 o 
   3   8  10       41.98       27.12     15.74 o 
   4   8  10       84.10       92.40     20.14 o 
   5   8  10       25.21       10.43     19.44 o 
   6   8  10       61.31       91.84     25.02 o 
   7   8  10       25.76       25.89     24.67 o 
   8   8  10       14.77        7.68     27.52 o 
  -8   9  10      124.87      150.63     34.77 o 
  -7   9  10       17.86       13.48     43.97 o 
  -6   9  10      136.49      186.91     29.37 o 
  -5   9  10      218.40      216.76     21.78 o 
  -4   9  10       35.53       33.23     14.06 o 
  -3   9  10      299.69      333.96     17.36 o 
  -2   9  10       65.02       55.23     10.41 o 
  -1   9  10      200.39      190.97     16.20 o 
   0   9  10      336.44      362.87     14.06 o 
   1   9  10      205.85      202.88     16.51 o 
   2   9  10       67.45       59.22     10.51 o 
   3   9  10      295.20      344.00     29.30 o 
   4   9  10       33.67       31.36     19.65 o 
   5   9  10      214.74      199.60     27.78 o 
   6   9  10      139.34      124.06     36.04 o 
   7   9  10       16.75       38.03     25.67 o 
   8   9  10      123.49      145.02     34.55 o 
  -7  10  10       40.40       30.42     26.74 o 
  -6  10  10       36.11       25.45     22.70 o 
  -5  10  10       15.13        2.87     19.19 o 
  -4  10  10      234.20      216.80     37.27 o 
  -3  10  10      238.51      273.34     21.73 o 
  -2  10  10       63.75       70.25     11.41 o 
  -1  10  10      130.49      103.46     20.97 o 
   0  10  10      108.85      133.51     12.94 o 
   1  10  10      133.20      129.76     15.36 o 
   2  10  10       63.42       51.16     11.43 o 
   3  10  10      244.47      309.85     28.48 o 
   4  10  10      233.69      208.24     47.16 o 
   5  10  10       14.63       31.45     20.35 o 
   6  10  10       37.65       28.12     23.77 o 
   7  10  10       41.05       25.51     27.17 o 
  -7  11  10       29.42       13.28     28.22 o 
  -6  11  10       98.97       46.57     24.55 o 
  -5  11  10      118.66      169.82     21.69 o 
  -4  11  10      130.18       97.93     19.62 o 
  -3  11  10       74.60      103.24     13.42 o 
  -2  11  10      240.62      266.14     17.05 o 
  -1  11  10      140.77      134.25     13.39 o 
   0  11  10      515.92      510.81     19.79 o 
   1  11  10      143.63      121.22     12.14 o 
   2  11  10      240.18      269.21     20.43 o 
   3  11  10       73.57       87.56     31.41 o 
   4  11  10      127.95      102.91     23.04 o 
   5  11  10      114.40      121.76     26.94 o 
   6  11  10      100.79       86.98     27.50 o 
   7  11  10       28.72       35.39     26.69 o 
  -7  12  10       14.01        2.25     27.33 o 
  -6  12  10       11.30        4.66     31.03 o 
  -5  12  10       23.06       39.94     32.61 o 
  -4  12  10      113.10      103.19     17.45 o 
  -3  12  10      100.50      104.11     14.02 o 
  -2  12  10      125.95      127.01     13.86 o 
  -1  12  10      615.68      617.05     29.35 o 
   0  12  10       40.37       45.50     11.57 o 
   1  12  10      623.28      597.23     19.23 o 
   2  12  10      123.27      123.28     14.55 o 
   3  12  10      103.60      121.28     26.77 o 
   4  12  10      114.20      133.55     24.55 o 
   5  12  10       23.91       32.58     22.00 o 
   6  12  10       12.01      -20.86     24.99 o 
   7  12  10       14.26        9.55     28.15 o 
  -6  13  10       11.71        6.82     30.70 o 
  -5  13  10       37.72       37.57     24.33 o 
  -4  13  10       32.98       26.03     15.70 o 
  -3  13  10        3.55        7.21     11.17 o 
  -2  13  10      209.93      211.82     16.91 o 
  -1  13  10      145.87      170.60     16.12 o 
   0  13  10      333.92      357.62     22.41 o 
   1  13  10      147.97      140.99     12.93 o 
   2  13  10      210.16      229.97     17.69 o 
   3  13  10        3.15       -5.17     31.30 o 
   4  13  10       31.91       -9.23     20.82 o 
   5  13  10       36.55       48.99     24.18 o 
   6  13  10       11.93       14.14     25.85 o 
  -6  14  10        6.35       -0.91     26.12 o 
  -5  14  10       10.37       14.68     24.33 o 
  -4  14  10        7.82      -15.08     20.52 o 
  -3  14  10       21.28        2.88     12.04 o 
  -2  14  10       99.57      115.33     23.86 o 
  -1  14  10      547.16      523.87     21.95 o 
   0  14  10       15.22       19.69     12.10 o 
   1  14  10      553.75      552.60     22.35 o 
   2  14  10      100.67      100.88     15.99 o 
   3  14  10       21.25       -3.45     25.62 o 
   4  14  10        8.50        7.87     21.89 o 
   5  14  10        9.93      -12.21     24.21 o 
   6  14  10        5.98      -37.48     37.48 o 
  -5  15  10        5.80        0.67     24.65 o 
  -4  15  10       51.34       11.47     25.47 o 
  -3  15  10       13.62      -14.05     52.91 o 
  -2  15  10       12.31        6.51     20.78 o 
  -1  15  10       38.57       40.86     13.39 o 
   0  15  10       10.22      -11.02     11.54 o 
   1  15  10       39.96       33.52     13.35 o 
   2  15  10       12.50      -12.29     12.29 o 
   3  15  10       14.07        1.10     20.69 o 
   4  15  10       50.78       64.15     62.59 o 
   5  15  10        5.26       11.23     30.05 o 
  -5  16  10        5.17      -25.48     25.48 o 
  -4  16  10        5.10      -10.87     26.26 o 
  -3  16  10       41.01       45.92     31.08 o 
  -2  16  10       22.19       35.83     22.02 o 
  -1  16  10       10.18      -12.12     17.76 o 
   0  16  10       30.59       39.55     18.04 o 
   1  16  10        9.91       -8.02     16.05 o 
   2  16  10       22.79       22.39     16.85 o 
   3  16  10       40.74       50.67     18.78 o 
   4  16  10        5.13       44.01     24.93 o 
   5  16  10        5.45      -24.64     25.68 o 
  -4  17  10       14.83       33.43     27.85 o 
  -3  17  10       42.10       43.15     26.08 o 
  -2  17  10        9.74       -9.46     36.83 o 
  -1  17  10        4.43       -6.23     24.38 o 
   0  17  10        1.21      -21.77     26.41 o 
   1  17  10        4.49      -22.94     22.94 o 
   2  17  10       10.10       43.21     41.62 o 
   3  17  10       42.24       37.18     20.28 o 
   4  17  10       14.55       48.21     26.87 o 
  -3  18  10       11.10      -32.95     32.95 o 
  -2  18  10       36.08       31.71     25.00 o 
  -1  18  10       61.10       60.26     20.37 o 
   0  18  10        6.06       -3.63     21.78 o 
   1  18  10       60.95       39.47     27.87 o 
   2  18  10       35.64       26.63     19.94 o 
   3  18  10       10.84       44.21     26.65 o 
  -2  19  10       17.22        1.39     27.29 o 
  -1  19  10        7.98      -16.15     26.97 o 
   0  19  10        3.37      -15.76     28.40 o 
   1  19  10        7.78       21.16     29.45 o 
   2  19  10       17.40        7.60     30.92 o 
   1   0  11      421.80      470.93     12.66 o 
   2   0  11      831.78      794.32     17.70 o 
   3   0  11      405.45      427.62     20.22 o 
   4   0  11      408.70      401.22     25.01 o 
   5   0  11       38.96       22.92     21.71 o 
   6   0  11       32.18       20.87     19.72 o 
   7   0  11      107.14       96.99     48.16 o 
   8   0  11        1.52        7.53     25.02 o 
   9   0  11        2.05      -15.38     43.80 o 
  -9   1  11       32.41      115.31     46.34 o 
  -8   1  11       65.02       59.37     69.56 o 
  -7   1  11       90.97       76.34     24.04 o 
  -6   1  11       60.32       69.27     21.53 o 
  -5   1  11       34.55       16.59     17.54 o 
  -4   1  11      673.18      600.70     25.15 o 
  -3   1  11      770.43      748.33     25.68 o 
  -2   1  11       14.66       15.26      6.40 o 
  -1   1  11      610.38      519.43     11.75 o 
   0   1  11      491.64      479.88     11.71 o 
   1   1  11      605.81      532.95     12.37 o 
   2   1  11       14.35       17.26     11.97 o 
   3   1  11      777.56      759.40     25.79 o 
   4   1  11      673.97      640.94     25.73 o 
   5   1  11       34.73       28.85     19.25 o 
   6   1  11       59.85       38.15     20.43 o 
   7   1  11       90.47       81.80     48.14 o 
   8   1  11       65.10       93.37     30.03 o 
   9   1  11       33.13       52.33     43.61 o 
  -8   2  11        2.99        0.91     25.10 o 
  -7   2  11       58.41       59.58     23.19 o 
  -6   2  11      113.70      170.41     39.13 o 
  -5   2  11      301.27      256.52     28.10 o 
  -4   2  11        1.51        4.58     12.34 o 
  -3   2  11      452.72      411.37     25.04 o 
  -2   2  11      287.81      286.93     11.15 o 
  -1   2  11       20.58       14.01      5.19 o 
   0   2  11      219.08      231.85      9.19 o 
   1   2  11       21.74        7.87      5.51 o 
   2   2  11      288.15      313.19     13.90 o 
   3   2  11      436.15      393.91     19.94 o 
   4   2  11        1.58       -4.21     12.03 o 
   5   2  11      291.97      349.80     30.55 o 
   6   2  11      113.20      165.31     26.20 o 
   7   2  11       55.53       49.70     24.00 o 
   8   2  11        2.87      -18.94     25.24 o 
  -8   3  11       74.34       37.08     38.29 o 
  -7   3  11       62.41       70.55     23.40 o 
  -6   3  11      283.67      250.66     29.59 o 
  -5   3  11      108.41       69.04     16.53 o 
  -4   3  11        0.04       12.43     12.39 o 
  -3   3  11      234.37      240.89     19.89 o 
  -2   3  11      235.50      254.29     14.49 o 
  -1   3  11      223.67      214.49      8.83 o 
   0   3  11        0.00       -1.49      5.39 o 
   1   3  11      212.47      191.23     10.82 o 
   2   3  11      236.22      287.32     28.47 o 
   3   3  11      245.29      281.68     27.71 o 
   4   3  11        0.02       16.81     16.53 o 
   5   3  11      108.69       62.89     21.51 o 
   6   3  11      281.45      263.03     30.11 o 
   7   3  11       65.64      105.73     27.06 o 
   8   3  11       74.17       22.37     26.48 o 
  -8   4  11       36.00       36.72     35.22 o 
  -7   4  11       36.40       49.49     27.92 o 
  -6   4  11        1.54       11.67     19.07 o 
  -5   4  11      372.75      386.17     26.63 o 
  -4   4  11      165.71      125.60     17.45 o 
  -3   4  11       68.26       45.41     13.22 o 
  -2   4  11      610.76      631.21     19.01 o 
  -1   4  11        2.47       -4.76      5.25 o 
   0   4  11      330.72      352.68     10.57 o 
   1   4  11        2.65       -5.66      5.66 o 
   2   4  11      609.02      645.34     23.15 o 
   3   4  11       64.88       55.34     13.03 o 
   4   4  11      167.10      156.53     22.93 o 
   5   4  11      360.33      317.33     29.64 o 
   6   4  11        1.56        4.98     19.70 o 
   7   4  11       39.33       39.21     24.68 o 
   8   4  11       35.28       32.11     28.11 o 
  -8   5  11       42.98       62.36     27.23 o 
  -7   5  11      110.76       53.76     24.61 o 
  -6   5  11       49.24        7.41     20.83 o 
  -5   5  11       80.23       92.01     17.32 o 
  -4   5  11      410.76      442.03     24.74 o 
  -3   5  11      421.54      388.87     20.73 o 
  -2   5  11       99.66       94.47     12.29 o 
  -1   5  11      146.07      151.00     10.72 o 
   0   5  11        0.02        4.07      5.90 o 
   1   5  11      162.57      160.18     11.24 o 
   2   5  11      101.16      125.06     14.98 o 
   3   5  11      420.07      377.10     23.26 o 
   4   5  11      411.23      406.58     28.65 o 
   5   5  11       80.07      103.37     22.03 o 
   6   5  11       47.54       36.22     25.04 o 
   7   5  11      114.59      147.13     28.45 o 
   8   5  11       42.74       40.25     60.70 o 
  -8   6  11       19.32       37.35     28.14 o 
  -7   6  11       92.68      119.47     26.75 o 
  -6   6  11       97.76       83.27     24.08 o 
  -5   6  11      217.47      242.76     25.32 o 
  -4   6  11       24.54       24.46     16.75 o 
  -3   6  11      181.64      176.45     14.69 o 
  -2   6  11       98.42       92.41     11.07 o 
  -1   6  11       50.12       53.33      8.07 o 
   0   6  11       62.64       42.06      6.93 o 
   1   6  11       48.08       31.89      7.11 o 
   2   6  11       96.58      101.06     11.28 o 
   3   6  11      170.23      155.28     20.42 o 
   4   6  11       25.31       39.11     18.76 o 
   5   6  11      213.05      219.55     31.65 o 
   6   6  11       97.79       73.60     23.24 o 
   7   6  11       94.98      151.88     44.07 o 
   8   6  11       19.43       42.81     27.64 o 
  -8   7  11        6.78        6.30     27.65 o 
  -7   7  11       19.88       28.33     31.13 o 
  -6   7  11        4.43      -11.07     20.55 o 
  -5   7  11        5.32       14.59     15.21 o 
  -4   7  11       19.42       22.15     18.06 o 
  -3   7  11       72.18       96.83     15.43 o 
  -2   7  11      285.13      319.03     16.51 o 
  -1   7  11      228.93      256.87     12.09 o 
   0   7  11       92.95      100.97      8.32 o 
   1   7  11      246.04      261.52     11.48 o 
   2   7  11      288.80      285.56     17.83 o 
   3   7  11       74.61       96.08     18.96 o 
   4   7  11       20.81       52.02     17.70 o 
   5   7  11        5.39       18.51     19.56 o 
   6   7  11        4.60      -20.35     20.35 o 
   7   7  11       19.52        9.03     22.89 o 
   8   7  11        6.41       27.85     29.70 o 
  -8   8  11        5.81       25.66     30.53 o 
  -7   8  11       10.39        2.28     23.46 o 
  -6   8  11       34.80       52.96     23.75 o 
  -5   8  11      368.52      430.20     28.49 o 
  -4   8  11        4.79       29.97     13.42 o 
  -3   8  11      324.06      318.05     22.42 o 
  -2   8  11      104.85       97.95     15.07 o 
  -1   8  11      105.09      111.08     12.06 o 
   0   8  11      259.60      245.61     11.25 o 
   1   8  11      106.58       97.33      9.32 o 
   2   8  11      101.22       92.77     27.81 o 
   3   8  11      313.82      311.87     27.58 o 
   4   8  11        5.06       16.57     27.63 o 
   5   8  11      372.76      396.33     34.72 o 
   6   8  11       34.68       39.07     23.74 o 
   7   8  11        9.49       18.27     25.55 o 
   8   8  11        5.88       46.53     30.63 o 
  -7   9  11       80.10      114.15     29.70 o 
  -6   9  11       22.13       18.34     24.03 o 
  -5   9  11       18.42       27.78     15.90 o 
  -4   9  11       26.23       36.59     14.66 o 
  -3   9  11       66.25       55.49     14.22 o 
  -2   9  11       23.62       31.50     12.79 o 
  -1   9  11      122.10      121.15     13.00 o 
   0   9  11       22.78       28.05     10.18 o 
   1   9  11      118.39      155.46     13.24 o 
   2   9  11       23.32       22.51      9.29 o 
   3   9  11       67.22       56.49     18.18 o 
   4   9  11       27.12       -0.17     17.72 o 
   5   9  11       18.60       34.15     20.82 o 
   6   9  11       22.85      -16.40     22.45 o 
   7   9  11       77.45       77.92     33.04 o 
  -7  10  11       43.00        5.49     27.03 o 
  -6  10  11        6.11       -3.56     23.41 o 
  -5  10  11      150.64      171.66     21.97 o 
  -4  10  11       13.85       11.17     14.59 o 
  -3  10  11       27.54        1.62     12.13 o 
  -2  10  11      210.68      202.65     19.24 o 
  -1  10  11      464.06      439.90     18.42 o 
   0  10  11        2.83        0.85     17.93 o 
   1  10  11      462.64      466.97     19.84 o 
   2  10  11      213.36      240.09     14.67 o 
   3  10  11       30.73       15.36     17.98 o 
   4  10  11       14.41       12.26     19.50 o 
   5  10  11      155.32      209.63     38.36 o 
   6  10  11        6.10       27.32     25.14 o 
   7  10  11       45.03       41.78     28.50 o 
  -7  11  11       90.55       79.47     30.47 o 
  -6  11  11       25.85       47.53     40.14 o 
  -5  11  11       31.26       24.90     17.37 o 
  -4  11  11      130.99      156.60     19.97 o 
  -3  11  11       29.91       47.72     14.48 o 
  -2  11  11       49.06       30.46     13.54 o 
  -1  11  11       32.34       15.57     10.31 o 
   0  11  11      733.00      670.73     22.62 o 
   1  11  11       32.85       34.29     10.02 o 
   2  11  11       49.30       31.74     15.38 o 
   3  11  11       28.35       32.74     19.24 o 
   4  11  11      132.26      122.43     25.25 o 
   5  11  11       31.03       84.10     41.65 o 
   6  11  11       25.83        7.12     25.08 o 
   7  11  11       89.14       83.59     31.16 o 
  -7  12  11       17.08      -12.51     46.92 o 
  -6  12  11       13.31       16.55     25.40 o 
  -5  12  11       32.13       13.50     17.14 o 
  -4  12  11       35.17       33.12     19.52 o 
  -3  12  11       30.96       21.28     14.10 o 
  -2  12  11      125.40      139.07     17.30 o 
  -1  12  11      175.51      189.85     18.95 o 
   0  12  11        6.18       10.70     10.47 o 
   1  12  11      172.44      195.84     16.92 o 
   2  12  11      129.35      130.03     23.48 o 
   3  12  11       32.35       37.81     19.86 o 
   4  12  11       34.83       26.88     21.58 o 
   5  12  11       33.92       30.39     23.89 o 
   6  12  11       13.33      -25.99     25.99 o 
   7  12  11       17.97       28.66     42.99 o 
  -6  13  11       17.37       24.88     27.15 o 
  -5  13  11        8.47       15.63     18.27 o 
  -4  13  11       16.22      -14.35     14.66 o 
  -3  13  11       32.76       14.70     15.63 o 
  -2  13  11       15.45        4.44     13.58 o 
  -1  13  11       84.70       72.52     13.79 o 
   0  13  11        7.71        9.44     11.31 o 
   1  13  11       85.47       65.14     14.04 o 
   2  13  11       16.21        9.06     12.27 o 
   3  13  11       31.51        5.92     48.84 o 
   4  13  11       15.88       -4.44     21.78 o 
   5  13  11        8.31        9.71     24.40 o 
   6  13  11       17.81      -13.14     48.04 o 
  -6  14  11        7.00        7.98     28.73 o 
  -5  14  11       41.74      107.42     28.49 o 
  -4  14  11        4.65        7.40     26.96 o 
  -3  14  11       96.89      106.53     18.51 o 
  -2  14  11       50.21       51.89     22.47 o 
  -1  14  11       89.68       84.42     14.51 o 
   0  14  11      128.30      152.53     16.36 o 
   1  14  11       88.14       75.83     15.94 o 
   2  14  11       51.46       37.71     14.08 o 
   3  14  11       96.23      187.84     47.25 o 
   4  14  11        4.79      -14.02     22.27 o 
   5  14  11       42.67       92.08     28.47 o 
   6  14  11        6.98      -13.83     28.00 o 
  -5  15  11        0.75       -0.09     26.98 o 
  -4  15  11       20.85       59.71     56.19 o 
  -3  15  11       18.05      -18.70     20.71 o 
  -2  15  11       13.19       12.82     21.72 o 
  -1  15  11       25.35       13.14     12.86 o 
   0  15  11       28.31       30.12     17.89 o 
   1  15  11       24.12       22.91     13.45 o 
   2  15  11       13.59       28.53     16.37 o 
   3  15  11       18.64       46.86     17.86 o 
   4  15  11       20.00       11.41     25.03 o 
   5  15  11        0.71        2.73     25.42 o 
  -4  16  11        1.05       30.70     27.67 o 
  -3  16  11       58.66       37.31     24.78 o 
  -2  16  11       36.10       10.76     43.61 o 
  -1  16  11        0.93      -22.19     22.19 o 
   0  16  11        5.57        6.31     17.01 o 
   1  16  11        0.94       -5.47     15.71 o 
   2  16  11       36.96       48.25     17.90 o 
   3  16  11       59.35       75.70     21.07 o 
   4  16  11        1.16       14.37     24.91 o 
  -4  17  11        1.27       26.42     49.48 o 
  -3  17  11       66.84       87.79     27.69 o 
  -2  17  11       29.59       33.74     24.82 o 
  -1  17  11       11.11       38.07     25.76 o 
   0  17  11        0.29      -17.04     17.62 o 
   1  17  11       10.64        4.25     27.80 o 
   2  17  11       29.10       25.74     25.43 o 
   3  17  11       67.16       63.72     50.94 o 
   4  17  11        1.51        1.81     29.09 o 
  -3  18  11        6.35       35.75     45.58 o 
  -2  18  11       12.24       14.46     26.83 o 
  -1  18  11       50.86       39.71     25.09 o 
   0  18  11       17.39        6.95     20.52 o 
   1  18  11       50.54       29.12     28.92 o 
   2  18  11       12.86       57.37     40.59 o 
   3  18  11        5.96      -15.29     39.54 o 
  -1  19  11        9.10      -10.45     40.21 o 
   0  19  11        6.83       20.22     30.27 o 
   1  19  11        9.46       -5.32     47.83 o 
   0   0  12      248.46      267.39     14.45 o 
   1   0  12      552.66      558.40     15.19 o 
   2   0  12        5.54        7.62      7.18 o 
   3   0  12       11.59        7.23     12.06 o 
   4   0  12       25.21       28.27     13.32 o 
   5   0  12      236.23      249.47     28.21 o 
   6   0  12      141.76      102.63     24.61 o 
   7   0  12        3.45       42.31     48.76 o 
   8   0  12       27.72       48.89     26.51 o 
  -8   1  12       68.59       61.51     37.69 o 
  -7   1  12      195.29      238.00     32.09 o 
  -6   1  12       13.53        5.66     20.69 o 
  -5   1  12      784.26      794.90     39.15 o 
  -4   1  12     1135.75     1114.98     34.67 o 
  -3   1  12      694.57      716.58     25.90 o 
  -2   1  12      184.77      193.55     11.27 o 
  -1   1  12       74.39       76.72      9.39 o 
   0   1  12       43.79       44.65      6.69 o 
   1   1  12       75.00       77.72      8.66 o 
   2   1  12      187.31      208.69     11.90 o 
   3   1  12      700.95      704.29     25.77 o 
   4   1  12     1130.03     1136.87     34.94 o 
   5   1  12      784.70      767.35     38.30 o 
   6   1  12       13.33       -0.55     20.48 o 
   7   1  12      195.27      215.75     31.24 o 
   8   1  12       68.20       40.15     45.74 o 
  -8   2  12       21.28        4.64     27.10 o 
  -7   2  12       43.26       56.25     42.17 o 
  -6   2  12      342.50      374.33     33.98 o 
  -5   2  12      235.82      269.77     22.66 o 
  -4   2  12       93.78      104.29     16.99 o 
  -3   2  12      362.86      364.83     28.33 o 
  -2   2  12      722.74      735.33     32.11 o 
  -1   2  12     1662.63     1664.59     27.12 o 
   0   2  12      740.43      676.88     14.39 o 
   1   2  12     1647.99     1649.07     27.46 o 
   2   2  12      733.76      701.81     20.74 o 
   3   2  12      375.48      362.42     20.56 o 
   4   2  12       94.25       72.25     14.92 o 
   5   2  12      236.03      250.09     28.22 o 
   6   2  12      339.43      314.56     41.53 o 
   7   2  12       44.35       40.46     24.41 o 
   8   2  12       22.28       14.76     25.55 o 
  -8   3  12       38.36       67.56     28.17 o 
  -7   3  12        8.81       19.23     22.80 o 
  -6   3  12      122.53      103.94     24.89 o 
  -5   3  12     1498.12     1438.33     42.21 o 
  -4   3  12      274.95      271.68     24.09 o 
  -3   3  12      316.25      337.29     28.72 o 
  -2   3  12      262.48      273.56     15.57 o 
  -1   3  12       15.06       18.82      6.84 o 
   0   3  12      104.87      128.90      8.62 o 
   1   3  12       15.09       -2.12      6.93 o 
   2   3  12      260.40      252.43     12.75 o 
   3   3  12      311.65      334.04     21.34 o 
   4   3  12      271.14      293.65     70.02 o 
   5   3  12     1486.93     1440.35     52.61 o 
   6   3  12      120.61      130.90     55.57 o 
   7   3  12        9.32       38.63     24.23 o 
   8   3  12       38.17       18.86     26.06 o 
  -8   4  12       12.07       -3.61     38.05 o 
  -7   4  12       96.80       63.17     26.59 o 
  -6   4  12        6.78      -16.36     37.24 o 
  -5   4  12      296.39      287.14     24.02 o 
  -4   4  12      126.79      144.14     17.92 o 
  -3   4  12      118.79      138.32     13.51 o 
  -2   4  12      166.80      176.87     14.22 o 
  -1   4  12      758.90      743.26     20.41 o 
   0   4  12      231.70      224.58     10.31 o 
   1   4  12      752.99      740.92     17.87 o 
   2   4  12      163.18      172.36     11.71 o 
   3   4  12      126.06      118.74     14.96 o 
   4   4  12      127.57      151.65     23.06 o 
   5   4  12      296.17      351.82     32.23 o 
   6   4  12        7.62       -2.65     23.65 o 
   7   4  12       98.89       72.68     32.68 o 
   8   4  12       12.48       68.19     29.05 o 
  -8   5  12       70.99       56.55     29.47 o 
  -7   5  12       10.88       10.02     47.93 o 
  -6   5  12       36.73        3.58     26.57 o 
  -5   5  12      647.64      645.14     33.84 o 
  -4   5  12       55.63       88.66     17.01 o 
  -3   5  12      800.29      783.85     23.42 o 
  -2   5  12      586.36      603.28     19.75 o 
  -1   5  12      363.60      356.46     15.28 o 
   0   5  12        9.75       10.62      6.53 o 
   1   5  12      358.75      364.68     11.98 o 
   2   5  12      578.51      586.04     17.17 o 
   3   5  12      793.53      769.17     39.86 o 
   4   5  12       56.63       47.49     18.17 o 
   5   5  12      636.84      644.12     37.09 o 
   6   5  12       35.54        1.70     20.48 o 
   7   5  12       12.06       19.41     25.32 o 
   8   5  12       71.57       67.22     30.17 o 
  -8   6  12       24.36       89.10     30.40 o 
  -7   6  12       31.71       30.10     25.78 o 
  -6   6  12      104.00      124.42     26.24 o 
  -5   6  12       58.57       24.94     15.91 o 
  -4   6  12      267.15      250.36     21.66 o 
  -3   6  12      322.10      340.94     18.65 o 
  -2   6  12      147.10      160.15     13.51 o 
  -1   6  12       52.29       39.98      9.85 o 
   0   6  12      231.08      254.78     11.41 o 
   1   6  12       46.73       33.51      7.57 o 
   2   6  12      148.84      166.07     13.24 o 
   3   6  12      320.37      361.15     55.07 o 
   4   6  12      263.97      269.47     27.50 o 
   5   6  12       58.44       31.79     19.55 o 
   6   6  12      103.14      131.77     26.30 o 
   7   6  12       32.87       59.62     31.85 o 
   8   6  12       23.96       48.73     29.29 o 
  -8   7  12      210.27      253.96     38.90 o 
  -7   7  12        8.63       29.94     26.25 o 
  -6   7  12       67.61       57.43     25.44 o 
  -5   7  12        5.72       -1.60     15.31 o 
  -4   7  12       18.57       15.69     13.62 o 
  -3   7  12      339.14      336.12     26.63 o 
  -2   7  12      237.41      233.62     19.45 o 
  -1   7  12        0.68      -10.95     10.95 o 
   0   7  12     1314.09     1241.36     21.67 o 
   1   7  12        0.48        8.30      7.17 o 
   2   7  12      231.05      245.87     14.25 o 
   3   7  12      333.08      389.68     34.79 o 
   4   7  12       16.99       40.97     19.60 o 
   5   7  12        4.51        2.20     19.78 o 
   6   7  12       69.19       34.38     23.26 o 
   7   7  12        8.08       11.58     24.52 o 
   8   7  12      211.28      248.64     39.24 o 
  -7   8  12       38.09      109.74     29.52 o 
  -6   8  12       14.95       -1.75     21.35 o 
  -5   8  12       26.96       23.01     16.48 o 
  -4   8  12      555.74      533.66     26.67 o 
  -3   8  12       84.06       72.00     15.71 o 
  -2   8  12      149.87      148.89     20.34 o 
  -1   8  12      316.64      379.37     21.69 o 
   0   8  12      526.34      514.72     18.57 o 
   1   8  12      314.62      328.45     13.69 o 
   2   8  12      154.11      165.20     14.30 o 
   3   8  12       85.66       97.21     19.92 o 
   4   8  12      553.86      534.37     32.00 o 
   5   8  12       26.70       18.86     43.47 o 
   6   8  12       14.32      -10.49     22.79 o 
   7   8  12       38.21      100.24     55.83 o 
  -7   9  12        5.72        1.14     26.77 o 
  -6   9  12      160.48      141.92     29.21 o 
  -5   9  12       78.82      108.42     19.50 o 
  -4   9  12       11.54       17.54     14.79 o 
  -3   9  12      239.67      246.80     22.06 o 
  -2   9  12      244.51      252.07     23.84 o 
  -1   9  12       77.49      100.94     15.46 o 
   0   9  12      233.10      275.57     20.79 o 
   1   9  12       75.20       84.80     11.12 o 
   2   9  12      240.35      240.61     16.48 o 
   3   9  12      237.88      227.64     45.79 o 
   4   9  12       10.68       14.02     23.79 o 
   5   9  12       79.42       72.24     24.27 o 
   6   9  12      162.72      252.77     32.52 o 
   7   9  12        5.64       24.58     25.91 o 
  -7  10  12       14.51       21.41     28.92 o 
  -6  10  12       19.21      -10.21     25.36 o 
  -5  10  12       49.18       40.70     18.22 o 
  -4  10  12      194.65      199.82     21.93 o 
  -3  10  12      129.52      122.72     18.80 o 
  -2  10  12       51.25       36.54     13.65 o 
  -1  10  12       13.02        7.01     11.83 o 
   0  10  12      967.48      988.96     26.91 o 
   1  10  12       14.91       13.82      9.43 o 
   2  10  12       51.81       35.07     11.59 o 
   3  10  12      129.49      124.47     22.53 o 
   4  10  12      193.12      213.92     27.64 o 
   5  10  12       48.69       59.34     35.82 o 
   6  10  12       19.25      -21.67     22.60 o 
   7  10  12       13.72       37.51     30.58 o 
  -7  11  12       25.91       37.91     38.17 o 
  -6  11  12        5.07      -20.36     27.02 o 
  -5  11  12      155.17      179.81     23.22 o 
  -4  11  12       25.87       27.89     15.75 o 
  -3  11  12      104.30       90.60     16.54 o 
  -2  11  12       23.62        5.56     16.39 o 
  -1  11  12      578.95      531.59     24.92 o 
   0  11  12       70.64       73.03     12.88 o 
   1  11  12      580.77      555.19     29.98 o 
   2  11  12       23.47       18.78     11.25 o 
   3  11  12      105.75      153.55     42.27 o 
   4  11  12       26.91       31.01     21.92 o 
   5  11  12      153.71      146.85     30.61 o 
   6  11  12        5.39       34.33     27.90 o 
   7  11  12       25.38       25.40     43.23 o 
  -6  12  12       40.73       20.63     59.36 o 
  -5  12  12        9.29        1.95     17.26 o 
  -4  12  12      211.17      224.41     34.44 o 
  -3  12  12      350.44      367.61     30.70 o 
  -2  12  12       46.36       53.64     15.73 o 
  -1  12  12       58.62       48.02     14.86 o 
   0  12  12        2.98        8.24     10.60 o 
   1  12  12       60.57       64.94     13.26 o 
   2  12  12       44.79       49.50     22.55 o 
   3  12  12      350.33      332.77     43.80 o 
   4  12  12      210.41      231.18     32.37 o 
   5  12  12        9.11       28.17     24.40 o 
   6  12  12       42.19       66.78     29.52 o 
  -6  13  12       12.89       -8.11     25.96 o 
  -5  13  12       49.89       64.08     25.18 o 
  -4  13  12      119.82      122.93     21.14 o 
  -3  13  12       96.91       91.13     18.68 o 
  -2  13  12      103.22      115.70     17.79 o 
  -1  13  12       19.17       43.91     15.25 o 
   0  13  12      153.79      123.95     15.18 o 
   1  13  12       19.48       18.74     16.33 o 
   2  13  12       99.64      106.69     21.08 o 
   3  13  12       99.62      102.82     23.84 o 
   4  13  12      120.41       76.70     27.19 o 
   5  13  12       51.91      102.36     29.75 o 
   6  13  12       13.30       24.77     29.03 o 
  -5  14  12        3.92       -2.04     25.37 o 
  -4  14  12      201.61      210.62     26.75 o 
  -3  14  12       92.42       51.16     18.10 o 
  -2  14  12      119.79      136.43     19.46 o 
  -1  14  12      248.60      266.01     22.74 o 
   0  14  12        2.03        1.78     12.44 o 
   1  14  12      246.47      242.75     19.44 o 
   2  14  12      118.04       74.06     23.26 o 
   3  14  12       91.83       86.88     19.17 o 
   4  14  12      201.65      265.40     34.69 o 
   5  14  12        3.96        9.59     25.90 o 
  -5  15  12        2.88       96.82     31.29 o 
  -4  15  12       25.54       51.38     47.04 o 
  -3  15  12       24.23       32.94     24.40 o 
  -2  15  12       67.60       84.43     18.32 o 
  -1  15  12       19.50        1.89     15.47 o 
   0  15  12       44.92       30.57     13.82 o 
   1  15  12       19.29       19.65     14.23 o 
   2  15  12       66.99       49.13     21.83 o 
   3  15  12       25.26       15.49     29.80 o 
   4  15  12       25.29        4.94     40.45 o 
   5  15  12        3.24       20.84     55.43 o 
  -4  16  12       35.99       48.19     28.47 o 
  -3  16  12       19.35        5.58     31.99 o 
  -2  16  12       28.17       -6.13     23.34 o 
  -1  16  12        3.92       20.56     22.27 o 
   0  16  12        3.06      -13.94     13.94 o 
   1  16  12        3.79        6.92     15.24 o 
   2  16  12       27.42       15.32     20.53 o 
   3  16  12       19.66        0.09     27.37 o 
   4  16  12       36.84       55.55     33.00 o 
  -3  17  12        4.09      -27.13     27.13 o 
  -2  17  12       46.69       58.48     27.38 o 
  -1  17  12       38.51        5.13     23.38 o 
   0  17  12       14.63       -4.10     22.48 o 
   1  17  12       38.79       13.28     27.19 o 
   2  17  12       45.86       40.73     24.40 o 
   3  17  12        3.89        1.18     42.94 o 
  -2  18  12        3.35       27.32     49.55 o 
  -1  18  12        6.20       34.32     26.31 o 
   0  18  12       16.45       33.65     27.35 o 
   1  18  12        6.35      -17.99     44.19 o 
   2  18  12        3.44      -18.79     40.93 o 
   1   0  13       59.00       75.29      9.86 o 
   2   0  13      291.54      288.48     13.40 o 
   3   0  13        0.36       -7.51     11.23 o 
   4   0  13        0.92        4.02     13.65 o 
   5   0  13        9.82        8.61     18.01 o 
   6   0  13        0.16       -0.86     21.16 o 
   7   0  13      187.24      179.09     30.39 o 
   8   0  13        0.30      -12.47     27.32 o 
  -8   1  13       21.36       21.66     27.41 o 
  -7   1  13       17.62       53.08     26.54 o 
  -6   1  13      218.44      268.46     32.15 o 
  -5   1  13      138.57      118.66     18.55 o 
  -4   1  13      636.26      602.58     27.77 o 
  -3   1  13      291.14      331.57     22.29 o 
  -2   1  13       67.69       48.49     10.48 o 
  -1   1  13      339.08      380.86     13.41 o 
   0   1  13      127.13      134.48     10.97 o 
   1   1  13      339.34      363.96     14.99 o 
   2   1  13       62.76       80.23      9.57 o 
   3   1  13      282.44      274.55     20.78 o 
   4   1  13      632.88      623.54     27.02 o 
   5   1  13      138.82      117.36     25.12 o 
   6   1  13      217.12      223.63     30.96 o 
   7   1  13       18.46       48.15     25.12 o 
   8   1  13       21.64       37.43     52.12 o 
  -8   2  13       11.18        5.35     26.81 o 
  -7   2  13       23.99        2.39     23.86 o 
  -6   2  13       99.47       93.39     25.30 o 
  -5   2  13       36.03       30.30     14.94 o 
  -4   2  13      213.60      225.17     21.09 o 
  -3   2  13       25.17       28.07     10.70 o 
  -2   2  13      214.75      220.18     17.70 o 
  -1   2  13      154.87      164.53     11.12 o 
   0   2  13        7.71       -3.30      6.00 o 
   1   2  13      152.21      152.42     11.02 o 
   2   2  13      223.47      241.79     13.85 o 
   3   2  13       24.07       30.82     13.75 o 
   4   2  13      225.21      246.72     22.05 o 
   5   2  13       35.09       41.02     20.60 o 
   6   2  13      104.94       91.85     24.90 o 
   7   2  13       25.56      -12.18     24.83 o 
   8   2  13       10.77       -4.09     27.13 o 
  -8   3  13       54.64       17.08     43.52 o 
  -7   3  13       53.17       25.34     24.94 o 
  -6   3  13       38.37       12.92     21.33 o 
  -5   3  13       49.31       51.82     17.03 o 
  -4   3  13      196.85      228.51     21.22 o 
  -3   3  13      231.71      242.83     16.62 o 
  -2   3  13      362.52      329.23     24.25 o 
  -1   3  13      310.12      318.37     15.39 o 
   0   3  13        7.69        5.01      6.35 o 
   1   3  13      305.89      355.93     13.65 o 
   2   3  13      352.11      365.52     15.08 o 
   3   3  13      230.04      230.08     19.35 o 
   4   3  13      194.41      225.68     25.63 o 
   5   3  13       49.53       26.08     32.01 o 
   6   3  13       39.79       33.82     21.81 o 
   7   3  13       54.00       47.89     25.26 o 
   8   3  13       54.47      107.67     31.27 o 
  -8   4  13        2.59       39.83     28.81 o 
  -7   4  13        5.03      -13.73     23.27 o 
  -6   4  13       37.22       59.33     23.92 o 
  -5   4  13       73.22       82.61     17.67 o 
  -4   4  13      545.21      557.73     26.46 o 
  -3   4  13        4.87        4.19      9.87 o 
  -2   4  13      291.85      272.32     16.96 o 
  -1   4  13       49.29       53.87      9.97 o 
   0   4  13       64.20       48.11      7.56 o 
   1   4  13       51.30       57.14      9.18 o 
   2   4  13      301.29      307.10     14.68 o 
   3   4  13        3.74       13.46     12.40 o 
   4   4  13      557.38      553.94     31.78 o 
   5   4  13       77.47       63.86     22.06 o 
   6   4  13       35.48       27.32     29.55 o 
   7   4  13        5.83        8.63     24.62 o 
   8   4  13        2.40        6.36     27.39 o 
  -8   5  13       13.96       34.93     30.12 o 
  -7   5  13       71.57       67.30     26.84 o 
  -6   5  13       46.01       68.80     23.91 o 
  -5   5  13       43.52       60.39     17.32 o 
  -4   5  13       27.81        5.87     13.28 o 
  -3   5  13      148.73      168.97     15.17 o 
  -2   5  13      308.06      333.86     17.42 o 
  -1   5  13      751.38      747.45     21.68 o 
   0   5  13      500.41      497.28     13.92 o 
   1   5  13      743.82      740.85     18.94 o 
   2   5  13      300.60      324.71     14.15 o 
   3   5  13      150.66      145.58     17.19 o 
   4   5  13       27.02       15.85     18.30 o 
   5   5  13       44.10       52.04     22.26 o 
   6   5  13       48.18       50.40     23.01 o 
   7   5  13       70.15       91.93     27.31 o 
   8   5  13       12.82       43.90     31.59 o 
  -7   6  13       39.71       66.03     28.54 o 
  -6   6  13       39.42       89.76     61.22 o 
  -5   6  13       22.57        3.49     14.76 o 
  -4   6  13      169.71      158.91     19.57 o 
  -3   6  13      198.96      184.88     17.45 o 
  -2   6  13      152.30      166.75     14.59 o 
  -1   6  13      100.20       78.38     11.89 o 
   0   6  13      124.47      134.22     10.94 o 
   1   6  13      102.67       87.78     10.98 o 
   2   6  13      156.97      179.70     12.75 o 
   3   6  13      201.39      188.04     18.25 o 
   4   6  13      177.71      144.15     24.45 o 
   5   6  13       25.08        3.96     26.10 o 
   6   6  13       39.69       24.01     23.40 o 
   7   6  13       39.21       10.42     27.92 o 
  -7   7  13        2.47      -24.75     24.75 o 
  -6   7  13        3.10        0.72     21.95 o 
  -5   7  13      137.83      155.66     27.42 o 
  -4   7  13      142.45      164.78     20.20 o 
  -3   7  13      100.48       95.90     16.59 o 
  -2   7  13       98.80      103.75     16.33 o 
  -1   7  13      534.44      543.69     22.92 o 
   0   7  13      897.97      902.41     26.34 o 
   1   7  13      529.00      549.38     18.62 o 
   2   7  13      104.63      104.11     11.83 o 
   3   7  13      100.94       96.99     20.39 o 
   4   7  13      142.02       98.53     22.72 o 
   5   7  13      137.17      133.97     26.21 o 
   6   7  13        3.62       -9.28     23.64 o 
   7   7  13        2.18      -21.26     27.46 o 
  -7   8  13       10.68       23.96     27.35 o 
  -6   8  13       29.64       32.39     23.91 o 
  -5   8  13       10.17        3.52     15.95 o 
  -4   8  13       30.14       -3.20     14.47 o 
  -3   8  13      375.28      380.32     25.09 o 
  -2   8  13       84.78       77.72     27.51 o 
  -1   8  13       18.97       24.63     12.78 o 
   0   8  13      632.60      619.08     25.11 o 
   1   8  13       19.89       16.77      9.31 o 
   2   8  13       86.95       80.68     10.94 o 
   3   8  13      380.73      429.60     32.54 o 
   4   8  13       28.58       25.17     19.67 o 
   5   8  13        9.50      -15.79     32.88 o 
   6   8  13       31.22       40.38     27.27 o 
   7   8  13       10.60       -9.98     27.94 o 
  -7   9  13       10.19       11.78     27.01 o 
  -6   9  13       30.98        7.30     31.03 o 
  -5   9  13       31.35       10.32     15.41 o 
  -4   9  13       24.91       27.44     16.38 o 
  -3   9  13       36.78       15.02     13.85 o 
  -2   9  13       46.70       39.65     21.23 o 
  -1   9  13      368.50      399.34     24.04 o 
   0   9  13      193.49      238.08     24.97 o 
   1   9  13      369.43      371.75     24.15 o 
   2   9  13       49.91       53.10     12.14 o 
   3   9  13       35.15       18.64     18.19 o 
   4   9  13       23.61       29.01     33.57 o 
   5   9  13       30.41       20.68     27.89 o 
   6   9  13       32.59       21.15     24.26 o 
   7   9  13       10.82       -4.85     45.74 o 
  -7  10  13        6.83       25.88     41.02 o 
  -6  10  13       47.47       15.92     26.76 o 
  -5  10  13        0.07       -4.81     16.48 o 
  -4  10  13       91.26       68.19     17.82 o 
  -3  10  13        4.77       22.71     14.08 o 
  -2  10  13      160.63      156.34     18.53 o 
  -1  10  13       93.10      106.26     16.45 o 
   0  10  13       52.64       57.12     14.59 o 
   1  10  13       95.54       64.59     14.60 o 
   2  10  13      160.20      158.43     21.50 o 
   3  10  13        5.50        3.91     17.90 o 
   4  10  13       88.23      108.98     24.69 o 
   5  10  13        0.18       11.76     22.48 o 
   6  10  13       46.02       86.29     29.63 o 
   7  10  13        7.29      -36.42     40.02 o 
  -6  11  13       15.88       68.35     29.13 o 
  -5  11  13       54.07       35.74     18.79 o 
  -4  11  13        9.42      -14.19     14.19 o 
  -3  11  13       39.22       38.00     15.09 o 
  -2  11  13       76.89       86.10     16.35 o 
  -1  11  13       92.73       75.68     29.79 o 
   0  11  13       29.96       47.42     14.76 o 
   1  11  13       92.60       91.52     15.71 o 
   2  11  13       78.73       99.47     23.05 o 
   3  11  13       38.49       35.20     25.59 o 
   4  11  13        9.22       -0.32     25.66 o 
   5  11  13       54.64       34.87     25.62 o 
   6  11  13       16.87       10.74     49.20 o 
  -6  12  13       45.22       80.40     29.50 o 
  -5  12  13       45.59       36.83     18.91 o 
  -4  12  13        6.67       11.05     16.19 o 
  -3  12  13       44.18       64.99     16.97 o 
  -2  12  13       89.91       77.74     17.08 o 
  -1  12  13       61.60       86.59     19.75 o 
   0  12  13      142.51      159.55     18.74 o 
   1  12  13       62.66       60.52     15.68 o 
   2  12  13       87.45       64.70     15.86 o 
   3  12  13       43.44       51.38     16.64 o 
   4  12  13        6.77      -13.65     25.57 o 
   5  12  13       45.01       -4.14     25.93 o 
   6  12  13       43.79       37.00     30.98 o 
  -5  13  13       32.13       41.31     19.61 o 
  -4  13  13       19.35       16.92     17.34 o 
  -3  13  13       48.88       41.05     17.58 o 
  -2  13  13       33.03       36.59     16.31 o 
  -1  13  13        6.55        4.01     15.28 o 
   0  13  13       80.44       82.18     20.61 o 
   1  13  13        6.01       -2.48     16.66 o 
   2  13  13       33.48       32.52     19.48 o 
   3  13  13       49.96       84.14     18.81 o 
   4  13  13       20.26      -22.51     22.51 o 
   5  13  13       32.94       66.07     29.91 o 
  -5  14  13       28.00      -14.07     27.66 o 
  -4  14  13        0.92       13.05     22.14 o 
  -3  14  13       10.88       20.13     23.92 o 
  -2  14  13       24.88       33.04     17.16 o 
  -1  14  13       54.24       59.49     17.36 o 
   0  14  13        5.53       30.16     16.34 o 
   1  14  13       52.95       49.58     16.82 o 
   2  14  13       26.08       30.80     21.31 o 
   3  14  13       10.55        6.96     19.05 o 
   4  14  13        1.10        0.16     48.36 o 
   5  14  13       27.26        5.92     28.66 o 
  -4  15  13        3.66       -2.29     27.15 o 
  -3  15  13       82.50       71.34     28.10 o 
  -2  15  13        0.04       -0.81     16.57 o 
  -1  15  13       35.65       34.61     17.80 o 
   0  15  13        2.87       -2.17     15.85 o 
   1  15  13       36.69       21.87     17.39 o 
   2  15  13        0.07        1.33     31.82 o 
   3  15  13       83.66       50.77     32.11 o 
   4  15  13        3.96      -14.57     19.00 o 
  -3  16  13       34.32       62.37     28.29 o 
  -2  16  13       61.51       34.46     25.69 o 
  -1  16  13        9.78       -1.31     22.53 o 
   0  16  13        7.51      -16.33     16.33 o 
   1  16  13        9.34        6.91     21.32 o 
   2  16  13       62.49      115.36     34.84 o 
   3  16  13       33.59        4.14     23.39 o 
  -2  17  13       33.84       37.85     35.66 o 
  -1  17  13       14.68       29.34     25.44 o 
   0  17  13       22.19       44.43     68.03 o 
   1  17  13       14.62      -12.13     40.78 o 
   2  17  13       33.35       43.34     26.17 o 
   0   0  14     1793.19     1826.33     48.76 o 
   1   0  14      693.05      685.57     18.23 o 
   2   0  14     1796.73     1764.51     36.02 o 
   3   0  14      869.84      856.62     25.70 o 
   4   0  14      760.41      759.58     29.89 o 
   5   0  14        5.54       24.39     16.13 o 
   6   0  14      426.07      467.11     44.09 o 
   7   0  14        7.78       -7.37     62.69 o 
   8   0  14        8.11      -18.19     34.22 o 
  -8   1  14       23.57       33.40     30.29 o 
  -7   1  14       31.18       16.49     24.90 o 
  -6   1  14      152.01      196.35     29.29 o 
  -5   1  14       35.47       28.65     15.94 o 
  -4   1  14        5.65        1.95     13.51 o 
  -3   1  14      454.94      450.85     19.49 o 
  -2   1  14      131.64      127.25     13.76 o 
  -1   1  14      809.87      761.07     19.96 o 
   0   1  14        1.91        5.05      8.52 o 
   1   1  14      811.16      749.73     18.94 o 
   2   1  14      124.04      126.96     15.99 o 
   3   1  14      457.92      453.59     19.52 o 
   4   1  14        6.18       11.89     14.28 o 
   5   1  14       34.36       54.56     22.02 o 
   6   1  14      151.09      130.27     53.29 o 
   7   1  14       30.69       43.61     26.37 o 
   8   1  14       23.70       37.25     29.71 o 
  -8   2  14       37.99       38.76     27.49 o 
  -7   2  14        8.65        7.19     24.85 o 
  -6   2  14       18.95       26.90     21.92 o 
  -5   2  14      214.01      168.72     21.23 o 
  -4   2  14      197.25      216.19     20.95 o 
  -3   2  14      344.77      357.49     20.80 o 
  -2   2  14      759.61      754.67     25.12 o 
  -1   2  14       87.16      114.76     16.77 o 
   0   2  14      324.31      316.38     15.44 o 
   1   2  14       90.82       98.50     10.45 o 
   2   2  14      763.30      781.47     20.19 o 
   3   2  14      342.40      324.39     34.32 o 
   4   2  14      196.03      198.69     28.89 o 
   5   2  14      214.74      229.70     30.15 o 
   6   2  14       19.21        3.44     29.16 o 
   7   2  14        8.74       -0.95     26.41 o 
   8   2  14       36.21       24.18     31.34 o 
  -7   3  14       55.73       41.66     26.18 o 
  -6   3  14       34.28        8.10     20.97 o 
  -5   3  14       39.02        9.40     15.65 o 
  -4   3  14      321.21      363.56     25.54 o 
  -3   3  14      163.94      148.43     25.29 o 
  -2   3  14       52.58       41.70     11.49 o 
  -1   3  14       67.87       62.62     10.77 o 
   0   3  14       63.46       52.13     12.25 o 
   1   3  14       69.23       74.48     10.28 o 
   2   3  14       51.41       48.15     13.50 o 
   3   3  14      165.60      153.66     15.53 o 
   4   3  14      326.62      351.57     33.59 o 
   5   3  14       40.59       57.27     26.91 o 
   6   3  14       32.08       37.96     23.67 o 
   7   3  14       55.04       54.69     38.72 o 
  -7   4  14       30.27       43.44     27.31 o 
  -6   4  14       40.00       34.12     24.34 o 
  -5   4  14       72.46       55.24     17.59 o 
  -4   4  14       17.82       33.27     12.84 o 
  -3   4  14      162.55      149.49     19.71 o 
  -2   4  14      354.09      364.25     27.77 o 
  -1   4  14      107.49      118.47     14.96 o 
   0   4  14        0.09        0.68      9.06 o 
   1   4  14      107.01      130.21     11.11 o 
   2   4  14      347.12      344.16     15.55 o 
   3   4  14      159.92      173.92     17.63 o 
   4   4  14       18.36       11.45     14.30 o 
   5   4  14       72.19      100.16     23.98 o 
   6   4  14       41.70        8.44     21.82 o 
   7   4  14       30.15       22.67     26.41 o 
  -7   5  14      103.70       79.51     28.49 o 
  -6   5  14       30.81        0.26     28.23 o 
  -5   5  14       31.43       40.81     17.05 o 
  -4   5  14       86.96      107.33     14.81 o 
  -3   5  14       33.40       10.00     11.57 o 
  -2   5  14      350.27      370.57     19.45 o 
  -1   5  14      130.16       98.54     13.39 o 
   0   5  14      495.41      489.96     20.81 o 
   1   5  14      132.31      140.89     11.81 o 
   2   5  14      361.80      341.96     15.73 o 
   3   5  14       32.92       15.88     13.31 o 
   4   5  14       92.06      109.41     21.99 o 
   5   5  14       32.68       28.80     21.95 o 
   6   5  14       30.22       48.40     39.44 o 
   7   5  14      102.61       74.75     30.46 o 
  -7   6  14        8.71      -12.56     26.60 o 
  -6   6  14       25.74       29.57     24.17 o 
  -5   6  14      112.44      123.65     23.59 o 
  -4   6  14       23.38       15.77     15.36 o 
  -3   6  14       27.19        6.05     13.37 o 
  -2   6  14       15.19       13.43     11.07 o 
  -1   6  14       91.25       80.94     12.71 o 
   0   6  14       54.88       54.87     11.85 o 
   1   6  14       88.85       99.99     10.89 o 
   2   6  14       13.10        9.40      9.50 o 
   3   6  14       28.60       19.02     11.72 o 
   4   6  14       24.02       15.26     18.88 o 
   5   6  14      113.37       89.86     36.66 o 
   6   6  14       25.90       38.57     32.16 o 
   7   6  14        8.37      -21.09     26.31 o 
  -7   7  14       62.08       58.60     28.18 o 
  -6   7  14       72.34       71.59     27.54 o 
  -5   7  14       79.55       69.20     18.41 o 
  -4   7  14       92.91      103.86     22.15 o 
  -3   7  14       47.37       25.83     14.23 o 
  -2   7  14       66.48       70.96     15.66 o 
  -1   7  14       54.02       74.92     14.62 o 
   0   7  14        4.54       39.31     11.97 o 
   1   7  14       55.88       50.29     10.13 o 
   2   7  14       70.79       95.94     11.60 o 
   3   7  14       47.22       25.79     18.32 o 
   4   7  14       95.23       99.09     22.77 o 
   5   7  14       79.02       58.90     23.09 o 
   6   7  14       69.78       92.60     28.11 o 
   7   7  14       61.56       60.26     30.45 o 
  -7   8  14       11.06       11.05     28.25 o 
  -6   8  14       34.04       34.01     25.82 o 
  -5   8  14       27.03       -9.71     16.29 o 
  -4   8  14        9.71       49.69     16.13 o 
  -3   8  14      182.89      162.89     19.81 o 
  -2   8  14       88.35       81.06     20.93 o 
  -1   8  14      410.85      440.01     23.38 o 
   0   8  14       84.22      109.50     25.28 o 
   1   8  14      410.01      399.87     21.42 o 
   2   8  14       83.35       51.95     10.84 o 
   3   8  14      184.40      151.92     18.44 o 
   4   8  14       10.34        4.27     20.10 o 
   5   8  14       28.33        4.70     58.09 o 
   6   8  14       34.09       73.44     28.38 o 
   7   8  14       10.93      -26.62     28.53 o 
  -6   9  14        4.48       33.58     26.73 o 
  -5   9  14       21.26       -1.32     16.94 o 
  -4   9  14      102.60       79.20     24.44 o 
  -3   9  14       11.57       12.63     16.06 o 
  -2   9  14        2.99      -12.75     12.75 o 
  -1   9  14      231.92      207.89     26.18 o 
   0   9  14        3.84       -3.07     17.18 o 
   1   9  14      227.89      203.97     23.76 o 
   2   9  14        2.92        4.82     11.40 o 
   3   9  14       10.88        2.43     17.25 o 
   4   9  14      106.17       83.06     28.01 o 
   5   9  14       20.80       -3.17     23.70 o 
   6   9  14        4.13        5.20     27.46 o 
  -6  10  14       59.08       58.11     32.01 o 
  -5  10  14        0.12      -22.35     22.35 o 
  -4  10  14        3.50       -0.28     24.64 o 
  -3  10  14       14.15       20.15     14.80 o 
  -2  10  14      267.31      207.28     20.86 o 
  -1  10  14      178.91      184.17     19.88 o 
   0  10  14       42.88       29.90     23.63 o 
   1  10  14      178.84      192.00     19.54 o 
   2  10  14      262.13      273.15     24.29 o 
   3  10  14       14.97       -0.61     14.81 o 
   4  10  14        3.25      -20.07     20.07 o 
   5  10  14        0.10      -20.00     34.10 o 
   6  10  14       59.38       54.13     28.51 o 
  -6  11  14       14.91       19.73     27.79 o 
  -5  11  14        4.42      -18.54     18.54 o 
  -4  11  14        2.93      -12.21     15.67 o 
  -3  11  14       41.26       40.09     25.50 o 
  -2  11  14       99.72      106.96     18.29 o 
  -1  11  14       37.86       24.90     16.41 o 
   0  11  14        1.30       -6.84     14.99 o 
   1  11  14       37.34       43.76     14.85 o 
   2  11  14      102.42      108.17     17.78 o 
   3  11  14       41.24       33.44     16.17 o 
   4  11  14        2.52        4.18     22.83 o 
   5  11  14        4.49       20.32     35.61 o 
   6  11  14       13.81       12.29     29.17 o 
  -5  12  14       10.74       -4.09     22.56 o 
  -4  12  14       24.78       32.26     17.78 o 
  -3  12  14       34.63       25.69     20.68 o 
  -2  12  14       44.41       60.75     20.50 o 
  -1  12  14       16.31        9.04     14.82 o 
   0  12  14       45.94       59.05     19.27 o 
   1  12  14       15.94       -1.51     13.48 o 
   2  12  14       43.91       51.22     15.54 o 
   3  12  14       34.97       31.43     17.47 o 
   4  12  14       25.50       20.62     24.92 o 
   5  12  14       10.81       34.76     26.86 o 
  -5  13  14       10.17        8.96     19.93 o 
  -4  13  14       29.96        3.85     17.71 o 
  -3  13  14       20.24       12.29     16.62 o 
  -2  13  14       38.44       59.56     17.51 o 
  -1  13  14       26.44        7.65     15.89 o 
   0  13  14       25.24       21.78     17.08 o 
   1  13  14       27.23       47.33     18.80 o 
   2  13  14       37.83       42.99     35.30 o 
   3  13  14       21.00       -1.68     19.87 o 
   4  13  14       28.42      -10.88     25.10 o 
   5  13  14       10.26        9.95     42.41 o 
  -4  14  14       10.16       -6.30     21.49 o 
  -3  14  14       35.55       25.48     25.59 o 
  -2  14  14        2.80       -0.14     16.65 o 
  -1  14  14        9.47       -8.98     15.30 o 
   0  14  14       47.21       56.44     20.43 o 
   1  14  14        9.81       18.41     18.80 o 
   2  14  14        2.40       23.43     22.21 o 
   3  14  14       34.92       42.68     23.36 o 
   4  14  14       10.36       10.94     20.35 o 
  -3  15  14       76.65       47.77     29.74 o 
  -2  15  14       11.92       29.22     18.51 o 
  -1  15  14        5.11      -11.33     16.64 o 
   0  15  14        0.05      -13.20     18.72 o 
   1  15  14        5.20        0.22     29.74 o 
   2  15  14       12.53       18.50     26.77 o 
   3  15  14       78.00       72.14     24.42 o 
  -3  16  14       32.45      -30.10     46.97 o 
  -2  16  14       89.51      106.67     29.95 o 
  -1  16  14       25.53       22.29     19.13 o 
   0  16  14      124.43      175.35     41.31 o 
   1  16  14       25.71       28.62     21.21 o 
   2  16  14       89.40       86.45     28.03 o 
  -1  17  14        0.01       -3.72     25.34 o 
   0  17  14        6.38       16.10     33.40 o 
   1  17  14        0.02       -2.35     28.08 o 
   1   0  15      121.55       91.04     11.95 o 
   2   0  15      392.75      405.88     25.63 o 
   3   0  15      502.38      489.56     26.70 o 
   4   0  15      123.33      125.34     24.08 o 
   5   0  15       43.69       36.11     17.62 o 
   6   0  15       48.64       88.34     30.62 o 
   7   0  15       28.17       41.30     26.56 o 
  -7   1  15       17.47       24.01     27.31 o 
  -6   1  15        5.11       10.80     32.61 o 
  -5   1  15        8.08        4.60     15.91 o 
  -4   1  15        2.35       -3.29     21.90 o 
  -3   1  15        3.88        6.08     16.06 o 
  -2   1  15      102.92      103.28     13.83 o 
  -1   1  15      134.50      150.55     16.24 o 
   0   1  15      134.20      104.88     12.66 o 
   1   1  15      135.10      135.98     13.12 o 
   2   1  15      111.71      100.47     13.42 o 
   3   1  15        3.95      -11.02     11.02 o 
   4   1  15        2.20       -4.75     14.42 o 
   5   1  15        7.69       -1.04     19.91 o 
   6   1  15        4.99       28.50     40.81 o 
   7   1  15       17.22       44.15     27.48 o 
  -7   2  15       15.48       61.33     28.15 o 
  -6   2  15       27.34       22.12     24.21 o 
  -5   2  15       10.53        5.93     19.31 o 
  -4   2  15      202.47      213.38     24.64 o 
  -3   2  15       96.84       75.57     13.29 o 
  -2   2  15      168.30      171.73     15.73 o 
  -1   2  15       88.37       62.14     12.85 o 
   0   2  15      689.81      660.05     20.91 o 
   1   2  15       87.07       65.71     16.39 o 
   2   2  15      161.55      178.08     15.91 o 
   3   2  15       95.23       60.10     13.58 o 
   4   2  15      205.26      190.84     21.50 o 
   5   2  15       10.20       14.76     21.46 o 
   6   2  15       26.60       38.43     32.95 o 
   7   2  15       15.60       33.27     29.93 o 
  -7   3  15        8.86       20.44     45.65 o 
  -6   3  15       11.63        7.68     23.86 o 
  -5   3  15       39.23       25.24     17.50 o 
  -4   3  15        7.13       -3.71     11.58 o 
  -3   3  15        5.38       10.57     11.95 o 
  -2   3  15      479.23      486.86     20.30 o 
  -1   3  15      348.16      341.70     21.40 o 
   0   3  15      552.39      572.80     26.39 o 
   1   3  15      348.71      330.56     17.13 o 
   2   3  15      496.58      517.76     17.61 o 
   3   3  15        5.15       -5.73     10.82 o 
   4   3  15        7.43       -4.83     14.62 o 
   5   3  15       38.42        3.24     20.87 o 
   6   3  15       12.34       10.51     23.53 o 
   7   3  15        9.09        8.09     26.75 o 
  -7   4  15        9.30       26.72     28.94 o 
  -6   4  15       36.62       29.57     24.68 o 
  -5   4  15       52.22       58.90     22.68 o 
  -4   4  15      193.27      214.02     18.67 o 
  -3   4  15       30.45       27.74     11.56 o 
  -2   4  15       12.28       22.23     10.79 o 
  -1   4  15      244.30      224.15     18.30 o 
   0   4  15        5.01        1.66     11.05 o 
   1   4  15      241.23      244.25     15.96 o 
   2   4  15       10.27       14.71      9.59 o 
   3   4  15       31.17        3.97     10.78 o 
   4   4  15      184.73      167.33     20.71 o 
   5   4  15       51.48       38.73     21.75 o 
   6   4  15       37.84       48.59     25.05 o 
   7   4  15        9.39       -1.44     25.92 o 
  -7   5  15       57.48      141.62     32.96 o 
  -6   5  15       22.51       -7.78     26.93 o 
  -5   5  15        2.50       27.61     16.20 o 
  -4   5  15       36.59       51.39     13.81 o 
  -3   5  15       51.32       34.79     12.78 o 
  -2   5  15      125.76      119.85     13.89 o 
  -1   5  15      275.83      286.37     28.94 o 
   0   5  15       17.75       38.58     11.85 o 
   1   5  15      275.38      284.54     17.21 o 
   2   5  15      129.45      126.28     12.44 o 
   3   5  15       50.42       36.88     11.94 o 
   4   5  15       35.80       10.53     18.48 o 
   5   5  15        2.41       22.34     20.79 o 
   6   5  15       22.54       18.96     24.37 o 
   7   5  15       57.33       64.23     30.52 o 
  -7   6  15       22.67       52.88     28.83 o 
  -6   6  15       60.30       40.52     24.12 o 
  -5   6  15       23.54       23.83     17.07 o 
  -4   6  15      108.10      127.37     39.85 o 
  -3   6  15      239.99      249.06     26.51 o 
  -2   6  15      109.32      133.61     14.55 o 
  -1   6  15       84.75      101.95     15.94 o 
   0   6  15      770.32      756.22     26.78 o 
   1   6  15       87.51       78.57     21.06 o 
   2   6  15      110.29      128.38     12.60 o 
   3   6  15      236.88      200.14     17.65 o 
   4   6  15      103.42      133.09     25.98 o 
   5   6  15       23.04       32.92     22.28 o 
   6   6  15       60.74       32.44     24.14 o 
   7   6  15       22.81       16.06     27.53 o 
  -7   7  15        5.43      -39.39     40.26 o 
  -6   7  15       19.52       15.34     34.82 o 
  -5   7  15       48.55       63.93     19.29 o 
  -4   7  15       11.85       23.74     18.03 o 
  -3   7  15       26.13       11.65     15.96 o 
  -2   7  15       32.26       35.28     14.66 o 
  -1   7  15       36.94       41.20     14.24 o 
   0   7  15        5.43      -10.22     10.59 o 
   1   7  15       37.62       37.44     13.15 o 
   2   7  15       29.48       28.93     10.49 o 
   3   7  15       25.88       21.45     12.20 o 
   4   7  15       12.12       12.27     20.22 o 
   5   7  15       47.78       86.68     26.92 o 
   6   7  15       19.25       11.16     25.57 o 
  -6   8  15       34.28       47.14     28.61 o 
  -5   8  15       16.17      -12.35     16.38 o 
  -4   8  15      123.22      135.02     20.12 o 
  -3   8  15      135.29      105.25     18.60 o 
  -2   8  15      126.84      135.24     18.80 o 
  -1   8  15       27.26        2.47     13.98 o 
   0   8  15        0.14       -9.39     13.92 o 
   1   8  15       27.40        8.08     14.83 o 
   2   8  15      122.17      104.51     12.92 o 
   3   8  15      132.51       94.82     17.91 o 
   4   8  15      125.63       85.85     25.62 o 
   5   8  15       16.09        2.88     23.05 o 
   6   8  15       33.31       43.93     28.23 o 
  -6   9  15        3.74      -12.18     25.96 o 
  -5   9  15       47.83       43.27     18.63 o 
  -4   9  15       86.89      109.76     19.78 o 
  -3   9  15       93.56       82.91     21.63 o 
  -2   9  15       54.83       44.83     21.93 o 
  -1   9  15      117.35      111.16     18.90 o 
   0   9  15       18.26       -6.19     15.38 o 
   1   9  15      117.62       88.34     21.35 o 
   2   9  15       51.27       46.60     15.09 o 
   3   9  15       94.06       98.27     17.53 o 
   4   9  15       88.11      124.41     50.39 o 
   5   9  15       47.45       38.52     25.29 o 
   6   9  15        3.48       -8.95     36.93 o 
  -6  10  15       40.52       58.53     29.18 o 
  -5  10  15        6.44      -14.77     18.17 o 
  -4  10  15       89.80       72.70     18.67 o 
  -3  10  15       42.58       77.63     17.87 o 
  -2  10  15       50.04       59.63     17.49 o 
  -1  10  15      188.79      222.44     21.49 o 
   0  10  15       12.77       23.58     25.81 o 
   1  10  15      184.78      168.58     50.68 o 
   2  10  15       49.57       55.27     15.11 o 
   3  10  15       44.05       31.60     16.89 o 
   4  10  15       89.56       86.28     32.83 o 
   5  10  15        6.48      -25.37     25.37 o 
   6  10  15       39.60       63.47     36.81 o 
  -5  11  15        4.64        8.76     27.88 o 
  -4  11  15       19.86        7.50     17.60 o 
  -3  11  15        1.07       -0.14     15.88 o 
  -2  11  15       34.03       29.18     16.08 o 
  -1  11  15       64.89       40.27     24.78 o 
   0  11  15       11.24       24.78     17.60 o 
   1  11  15       65.36       69.65     19.26 o 
   2  11  15       32.79       56.96     16.18 o 
   3  11  15        1.00       33.15     20.45 o 
   4  11  15       20.33        4.01     17.93 o 
   5  11  15        4.26       37.42     27.62 o 
  -5  12  15        3.00       25.80     20.67 o 
  -4  12  15       11.22        5.58     18.28 o 
  -3  12  15       12.02       10.98     17.14 o 
  -2  12  15       42.90       15.56     34.43 o 
  -1  12  15       15.78       -0.80     15.74 o 
   0  12  15        8.02       -2.03     33.57 o 
   1  12  15       15.96       10.73     26.53 o 
   2  12  15       43.05       53.00     18.18 o 
   3  12  15       12.03        8.79     20.08 o 
   4  12  15       10.20       -3.86     18.97 o 
   5  12  15        3.14        7.28     39.06 o 
  -4  13  15        2.84       18.59     20.29 o 
  -3  13  15       13.43       -4.17     17.39 o 
  -2  13  15       40.59       26.73     17.01 o 
  -1  13  15        8.07        4.50     16.59 o 
   0  13  15       46.89       57.57     20.18 o 
   1  13  15        8.39       -0.65     18.52 o 
   2  13  15       39.30       31.65     22.08 o 
   3  13  15       12.73        4.08     21.28 o 
   4  13  15        2.79        7.99     28.59 o 
  -4  14  15       41.52       86.79     50.61 o 
  -3  14  15       29.82       14.99     19.56 o 
  -2  14  15        4.88       -1.89     16.87 o 
  -1  14  15        9.04      -10.38     18.41 o 
   0  14  15       28.32       53.19     21.42 o 
   1  14  15        8.79        5.84     19.56 o 
   2  14  15        4.48       14.43     26.98 o 
   3  14  15       29.16       38.28     23.59 o 
   4  14  15       41.43       41.55     40.69 o 
  -3  15  15       12.72       13.95     26.33 o 
  -2  15  15        4.82       19.32     19.38 o 
  -1  15  15       20.70        4.81     21.36 o 
   0  15  15       11.34        0.32     20.25 o 
   1  15  15       20.62       11.10     20.98 o 
   2  15  15        5.06       48.88     30.72 o 
   3  15  15       12.14       18.75     26.46 o 
  -1  16  15       29.80       46.27     22.95 o 
   0  16  15       16.13       24.19     23.00 o 
   1  16  15       28.99       32.77     28.42 o 
   0   0  16     1420.76     1411.72     44.15 o 
   1   0  16      511.21      506.01     23.02 o 
   2   0  16     1274.53     1273.61     31.71 o 
   3   0  16       10.34       14.35     14.55 o 
   4   0  16       28.11       21.37     12.86 o 
   5   0  16       30.40       21.21     24.64 o 
   6   0  16        2.31        8.87     24.63 o 
   7   0  16        3.34      -15.26     26.47 o 
  -7   1  16       58.98       64.32     29.23 o 
  -6   1  16        8.89       35.92     31.44 o 
  -5   1  16       12.15        4.33     17.06 o 
  -4   1  16        0.05      -10.79     12.53 o 
  -3   1  16      345.77      343.21     20.91 o 
  -2   1  16       67.95      105.43     19.59 o 
  -1   1  16      560.25      490.37     23.09 o 
   0   1  16       10.74       18.30     10.32 o 
   1   1  16      559.67      541.83     19.68 o 
   2   1  16       65.44       74.74     13.56 o 
   3   1  16      347.22      358.55     20.97 o 
   4   1  16        0.30       -3.35     12.80 o 
   5   1  16       13.53        6.59     17.24 o 
   6   1  16        8.46      -17.75     24.61 o 
   7   1  16       59.14       86.93     30.27 o 
  -7   2  16       13.68        5.62     28.16 o 
  -6   2  16        3.25      -22.00     27.05 o 
  -5   2  16       23.98       19.02     16.89 o 
  -4   2  16       82.19       74.72     14.78 o 
  -3   2  16      342.37      330.15     20.43 o 
  -2   2  16       82.20      111.23     14.17 o 
  -1   2  16      196.63      192.13     23.54 o 
   0   2  16      835.98      839.40     28.44 o 
   1   2  16      199.18      223.47     16.13 o 
   2   2  16       85.46      132.59     20.33 o 
   3   2  16      339.31      339.13     26.59 o 
   4   2  16       79.75       53.02     15.10 o 
   5   2  16       23.38       20.80     21.65 o 
   6   2  16        3.30       29.82     26.13 o 
   7   2  16       14.53        6.36     30.48 o 
  -7   3  16       24.48       42.82     30.05 o 
  -6   3  16       46.51       18.68     31.89 o 
  -5   3  16       22.79       27.36     17.83 o 
  -4   3  16       54.30       62.29     16.74 o 
  -3   3  16      144.12      128.41     17.40 o 
  -2   3  16      355.47      378.18     21.23 o 
  -1   3  16      345.62      368.38     22.94 o 
   0   3  16       77.14       90.10     15.06 o 
   1   3  16      344.42      349.31     18.34 o 
   2   3  16      350.18      384.59     23.19 o 
   3   3  16      145.08      131.09     20.30 o 
   4   3  16       53.26       47.05     14.01 o 
   5   3  16       22.00       42.18     22.40 o 
   6   3  16       47.19       50.11     26.74 o 
   7   3  16       24.16        4.38     28.26 o 
  -7   4  16       43.52       66.43     35.63 o 
  -6   4  16       11.77       43.38     28.16 o 
  -5   4  16        2.16        6.94     16.83 o 
  -4   4  16       29.55       40.30     14.57 o 
  -3   4  16       11.32       15.63     12.56 o 
  -2   4  16       68.29       67.82     13.38 o 
  -1   4  16      216.98      252.58     29.86 o 
   0   4  16      419.02      493.57     22.37 o 
   1   4  16      210.80      192.03     15.54 o 
   2   4  16       73.59       44.44     12.33 o 
   3   4  16       11.76       16.02     12.13 o 
   4   4  16       28.41       46.18     16.05 o 
   5   4  16        1.91      -21.64     21.64 o 
   6   4  16       11.77       69.57     27.39 o 
   7   4  16       44.46       29.43     39.25 o 
  -6   5  16       38.28       38.18     25.41 o 
  -5   5  16       26.96       23.85     19.27 o 
  -4   5  16       49.25       39.64     17.70 o 
  -3   5  16       20.06        9.25     12.40 o 
  -2   5  16      179.25      170.91     16.46 o 
  -1   5  16       32.08       18.52     13.04 o 
   0   5  16        0.92        6.96     11.41 o 
   1   5  16       30.89       18.10     13.22 o 
   2   5  16      179.49      186.15     23.15 o 
   3   5  16       20.50        9.43     12.58 o 
   4   5  16       46.17       45.26     21.30 o 
   5   5  16       26.30       39.29     28.30 o 
   6   5  16       39.19       55.82     26.15 o 
  -6   6  16       18.16       54.49     27.32 o 
  -5   6  16       24.67        8.27     22.10 o 
  -4   6  16       31.90       51.47     18.61 o 
  -3   6  16        4.59       12.48     15.47 o 
  -2   6  16      501.01      488.88     26.18 o 
  -1   6  16      253.51      260.07     23.37 o 
   0   6  16        1.47      -13.97     22.27 o 
   1   6  16      250.54      235.72     28.30 o 
   2   6  16      506.19      483.69     20.63 o 
   3   6  16        4.69       -8.98     12.14 o 
   4   6  16       31.41       33.16     18.89 o 
   5   6  16       24.46       11.70     33.62 o 
   6   6  16       17.77        4.93     27.46 o 
  -6   7  16        4.57       20.58     32.95 o 
  -5   7  16       19.24       16.22     18.59 o 
  -4   7  16      117.96      126.98     20.48 o 
  -3   7  16        4.68       10.69     15.37 o 
  -2   7  16      169.02      191.33     20.92 o 
  -1   7  16      143.34      164.88     23.13 o 
   0   7  16        3.96       -2.34     15.26 o 
   1   7  16      146.86      165.01     20.08 o 
   2   7  16      169.69      190.67     20.03 o 
   3   7  16        5.37        2.22     13.36 o 
   4   7  16      118.13      112.87     19.29 o 
   5   7  16       19.08       -3.95     23.24 o 
   6   7  16        5.11        3.67     44.98 o 
  -6   8  16       10.30       15.41     22.10 o 
  -5   8  16       13.59       -7.52     17.99 o 
  -4   8  16       14.44       19.47     17.59 o 
  -3   8  16        1.97        4.41     15.40 o 
  -2   8  16       82.51       97.48     17.91 o 
  -1   8  16      315.78      313.54     29.52 o 
   0   8  16      108.94       82.00     19.98 o 
   1   8  16      320.47      316.36     28.77 o 
   2   8  16       83.62      116.77     21.79 o 
   3   8  16        1.81       -5.34     15.07 o 
   4   8  16       14.83        9.84     16.56 o 
   5   8  16       13.07       18.56     24.95 o 
   6   8  16        9.96      -26.53     26.53 o 
  -5   9  16       47.95       29.76     19.74 o 
  -4   9  16      127.96      125.85     33.13 o 
  -3   9  16       94.86       98.31     18.97 o 
  -2   9  16       15.75       47.65     17.13 o 
  -1   9  16       77.10       52.06     20.99 o 
   0   9  16       81.94       99.93     20.76 o 
   1   9  16       79.01       98.48     21.10 o 
   2   9  16       14.92       10.05     17.48 o 
   3   9  16       98.42      133.76     42.68 o 
   4   9  16      128.95      165.63     22.61 o 
   5   9  16       46.96        3.47     27.45 o 
  -5  10  16        9.58        4.17     19.88 o 
  -4  10  16        3.86       30.02     17.97 o 
  -3  10  16        0.18        8.99     19.81 o 
  -2  10  16       20.74       17.34     16.29 o 
  -1  10  16       60.78       38.58     18.56 o 
   0  10  16      219.26      251.92     67.33 o 
   1  10  16       62.26       67.91     22.14 o 
   2  10  16       22.02        2.94     18.39 o 
   3  10  16        0.13       -0.98     18.73 o 
   4  10  16        3.59       26.11     18.74 o 
   5  10  16        9.45       22.13     27.34 o 
  -5  11  16       10.42        6.72     20.87 o 
  -4  11  16        8.74       31.81     19.48 o 
  -3  11  16       23.61       30.23     18.03 o 
  -2  11  16       17.59       19.74     27.17 o 
  -1  11  16       13.64        5.37     17.98 o 
   0  11  16        2.33       22.56     18.67 o 
   1  11  16       13.44       -0.88     18.04 o 
   2  11  16       17.14       36.03     19.53 o 
   3  11  16       24.68       24.26     21.17 o 
   4  11  16        8.46       12.73     18.79 o 
   5  11  16       10.12      -12.29     28.68 o 
  -4  12  16       13.47        4.42     18.92 o 
  -3  12  16        7.47       -6.08     18.78 o 
  -2  12  16        6.37       10.07     30.94 o 
  -1  12  16       12.91       31.46     19.68 o 
   0  12  16       85.88       83.56     20.62 o 
   1  12  16       13.38       -6.91     25.28 o 
   2  12  16        6.94      -15.31     17.75 o 
   3  12  16        8.00       12.72     22.60 o 
   4  12  16       13.78        7.81     23.94 o 
  -4  13  16       10.18        9.01     44.43 o 
  -3  13  16       25.72       13.70     19.33 o 
  -2  13  16       19.44       18.90     18.80 o 
  -1  13  16        0.29      -10.45     19.05 o 
   0  13  16        7.95       15.93     19.27 o 
   1  13  16        0.41       13.13     19.62 o 
   2  13  16       18.80       34.65     27.13 o 
   3  13  16       25.15       -2.73     24.31 o 
  -3  14  16       10.61       10.69     20.72 o 
  -2  14  16       49.41       81.04     21.67 o 
  -1  14  16        7.23        0.85     30.98 o 
   0  14  16        9.25       11.14     20.36 o 
   1  14  16        7.75      -20.82     20.82 o 
   2  14  16       50.55       77.88     32.40 o 
   3  14  16       10.10      -12.70     31.25 o 
  -1  15  16       13.29       12.59     22.27 o 
   0  15  16       16.47       35.39     28.73 o 
   1  15  16       13.07        4.33     21.05 o 
   1   0  17       30.96       57.28     15.23 o 
   2   0  17       72.18       85.86     16.26 o 
   3   0  17       43.24       30.81     13.49 o 
   4   0  17      107.77      120.83     17.81 o 
   5   0  17      185.83      172.22     29.82 o 
   6   0  17       15.49       65.67     74.52 o 
  -6   1  17       17.09        0.20     25.19 o 
  -5   1  17        8.11        9.35     16.04 o 
  -4   1  17       37.55       27.76     13.66 o 
  -3   1  17      311.74      345.28     21.11 o 
  -2   1  17       31.50       39.96     14.61 o 
  -1   1  17      944.42      951.40     31.74 o 
   0   1  17      151.92      202.29     34.86 o 
   1   1  17      951.97      990.07     35.76 o 
   2   1  17       32.49       54.80     23.41 o 
   3   1  17      311.59      330.30     21.08 o 
   4   1  17       38.17       24.53     14.37 o 
   5   1  17        7.91        0.47     19.31 o 
   6   1  17       17.04        3.52     25.89 o 
  -6   2  17       37.90       90.52     36.42 o 
  -5   2  17      175.77      199.34     26.99 o 
  -4   2  17       86.40       59.82     15.14 o 
  -3   2  17      140.13      142.25     20.14 o 
  -2   2  17       80.84       59.40     14.96 o 
  -1   2  17       72.59       97.22     39.45 o 
   0   2  17       84.74       90.57     18.33 o 
   1   2  17       74.86       46.02     14.79 o 
   2   2  17       82.32       53.97     28.23 o 
   3   2  17      134.87      155.19     16.98 o 
   4   2  17       85.43       76.40     15.26 o 
   5   2  17      174.96      237.83     44.57 o 
   6   2  17       36.59       35.63     27.41 o 
  -6   3  17        4.04       25.26     26.47 o 
  -5   3  17       27.58       35.78     15.58 o 
  -4   3  17       20.46        1.08     13.81 o 
  -3   3  17       65.27       66.85     14.50 o 
  -2   3  17       45.53       49.49     15.24 o 
  -1   3  17       78.47       80.59     15.18 o 
   0   3  17      547.96      547.10     23.96 o 
   1   3  17       82.11       66.40     15.09 o 
   2   3  17       42.90       22.70     14.02 o 
   3   3  17       65.81       79.06     14.12 o 
   4   3  17       20.41       -4.68     13.62 o 
   5   3  17       27.05      -19.64     22.00 o 
   6   3  17        4.03       10.17     27.49 o 
  -6   4  17       46.61       50.64     27.97 o 
  -5   4  17       69.57       64.62     19.42 o 
  -4   4  17       16.72       38.29     14.58 o 
  -3   4  17       64.52       67.98     21.26 o 
  -2   4  17      104.41       86.64     16.72 o 
  -1   4  17       68.72       41.81     14.54 o 
   0   4  17       26.78       35.08     16.11 o 
   1   4  17       70.90       63.52     14.25 o 
   2   4  17      104.53      153.70     18.56 o 
   3   4  17       61.62       60.16     14.20 o 
   4   4  17       17.37        9.48     14.42 o 
   5   4  17       71.14      114.89     27.96 o 
   6   4  17       45.25       19.85     26.77 o 
  -6   5  17       24.54       38.78     50.51 o 
  -5   5  17       26.66       29.56     24.65 o 
  -4   5  17       33.10       67.02     34.61 o 
  -3   5  17       36.41       38.66     16.51 o 
  -2   5  17       97.88      127.81     27.98 o 
  -1   5  17       66.42       70.67     23.34 o 
   0   5  17        2.25        6.37     12.56 o 
   1   5  17       62.84       56.00     15.12 o 
   2   5  17       96.19       72.01     13.75 o 
   3   5  17       37.13       20.94     16.22 o 
   4   5  17       32.88       46.49     15.00 o 
   5   5  17       26.90       -1.03     65.71 o 
   6   5  17       24.92       49.21     29.77 o 
  -6   6  17       36.98       63.07     22.96 o 
  -5   6  17       29.90       41.43     19.34 o 
  -4   6  17        6.73       -7.29     16.68 o 
  -3   6  17       14.12       -2.58     15.45 o 
  -2   6  17       45.81       54.11     26.48 o 
  -1   6  17      163.18      161.11     18.55 o 
   0   6  17       16.05       18.51     15.44 o 
   1   6  17      164.40      168.11     18.86 o 
   2   6  17       46.00       43.75     30.80 o 
   3   6  17       13.46       29.52     15.58 o 
   4   6  17        6.20      -10.90     18.37 o 
   5   6  17       30.60       43.44     51.74 o 
   6   6  17       35.48       -0.31     26.86 o 
  -5   7  17       14.50       37.20     24.19 o 
  -4   7  17        8.78      -16.26     24.02 o 
  -3   7  17       41.18       32.52     17.47 o 
  -2   7  17      102.57      119.84     22.96 o 
  -1   7  17       25.77       23.95     17.94 o 
   0   7  17        0.01       -9.45     26.74 o 
   1   7  17       26.52       27.88     14.26 o 
   2   7  17      101.19      145.49     35.05 o 
   3   7  17       41.97       34.98     20.40 o 
   4   7  17        8.54        2.88     17.11 o 
   5   7  17       14.94       29.08     42.92 o 
  -5   8  17       25.00       21.97     20.40 o 
  -4   8  17       39.04       31.80     18.73 o 
  -3   8  17       18.11       45.10     19.08 o 
  -2   8  17      123.77      126.92     25.69 o 
  -1   8  17       55.77       65.69     20.33 o 
   0   8  17      233.76      207.78     27.84 o 
   1   8  17       56.69       75.26     19.42 o 
   2   8  17      121.51      101.55     22.29 o 
   3   8  17       19.21      -22.19     22.19 o 
   4   8  17       37.56       62.75     19.71 o 
   5   8  17       23.71       46.82     28.21 o 
  -5   9  17        4.93        2.28     20.19 o 
  -4   9  17       24.89       28.31     19.06 o 
  -3   9  17       62.72       56.24     23.16 o 
  -2   9  17       46.21       61.26     21.74 o 
  -1   9  17       26.32       21.28     18.70 o 
   0   9  17       74.99       85.42     21.43 o 
   1   9  17       27.16       47.28     19.92 o 
   2   9  17       47.13       66.07     20.66 o 
   3   9  17       62.67       27.17     27.27 o 
   4   9  17       24.34       53.83     19.36 o 
   5   9  17        4.91      -25.60     25.60 o 
  -4  10  17       26.85       28.33     18.93 o 
  -3  10  17       76.53       70.30     19.26 o 
  -2  10  17       57.59       77.62     22.41 o 
  -1  10  17       16.02       45.10     19.21 o 
   0  10  17       76.70       80.18     21.33 o 
   1  10  17       16.35       11.03     25.52 o 
   2  10  17       56.28       47.49     20.28 o 
   3  10  17       78.15       95.66     34.41 o 
   4  10  17       26.40       14.73     18.93 o 
  -4  11  17        3.67       22.07     20.42 o 
  -3  11  17      104.60      104.65     21.45 o 
  -2  11  17       34.26       43.98     29.52 o 
  -1  11  17        4.91       11.48     18.68 o 
   0  11  17       51.40       58.42     22.05 o 
   1  11  17        4.88       14.46     19.35 o 
   2  11  17       35.26       26.83     21.23 o 
   3  11  17      105.67      132.61     36.47 o 
   4  11  17        3.54       -3.08     22.39 o 
  -3  12  17       48.02       61.77     23.38 o 
  -2  12  17       13.58        8.96     21.03 o 
  -1  12  17       22.51      -19.16     19.16 o 
   0  12  17        2.20       -6.92     19.63 o 
   1  12  17       23.23      -10.59     19.15 o 
   2  12  17       13.58       -9.92     19.22 o 
   3  12  17       49.17       65.13     31.68 o 
  -3  13  17       22.47       26.45     46.58 o 
  -2  13  17        6.72       23.40     23.02 o 
  -1  13  17       27.10       -4.21     20.25 o 
   0  13  17        4.67        9.54     26.24 o 
   1  13  17       27.09       21.89     39.32 o 
   2  13  17        6.75       33.31     21.48 o 
  -1  14  17       10.53      -19.71     21.70 o 
   0  14  17        3.20       19.23     22.97 o 
   1  14  17       10.77        9.22     21.92 o 
   0   0  18       68.60       19.41     26.26 o 
   1   0  18      176.55      144.36     22.39 o 
   2   0  18       81.72      100.46     17.10 o 
   3   0  18      214.83      188.27     41.83 o 
   4   0  18       68.64       68.79     15.91 o 
   5   0  18        1.67       -3.71     17.95 o 
   6   0  18       49.49       51.58     44.59 o 
  -6   1  18       42.42       40.57     28.54 o 
  -5   1  18       89.50      107.49     36.59 o 
  -4   1  18      272.02      283.02     23.05 o 
  -3   1  18       10.26        3.28     15.37 o 
  -2   1  18       98.55      136.29     19.10 o 
  -1   1  18       36.88       31.83     21.52 o 
   0   1  18       94.20       73.67     34.48 o 
   1   1  18       36.47       42.80     14.65 o 
   2   1  18       98.84      132.47     21.74 o 
   3   1  18        8.75        6.17     15.14 o 
   4   1  18      272.12      299.20     26.14 o 
   5   1  18       91.57      106.54     18.20 o 
   6   1  18       42.64       53.74     30.43 o 
  -6   2  18       28.60       21.32     26.87 o 
  -5   2  18        8.99       -2.86     20.72 o 
  -4   2  18       34.19        8.77     13.96 o 
  -3   2  18       23.97       29.66     16.05 o 
  -2   2  18       63.79       57.56     16.11 o 
  -1   2  18        3.62       17.09     14.00 o 
   0   2  18       36.81       31.87     14.79 o 
   1   2  18        2.48      -10.87     16.41 o 
   2   2  18       62.63       64.64     16.10 o 
   3   2  18       22.95       33.81     16.60 o 
   4   2  18       33.75       37.54     15.00 o 
   5   2  18        9.09       10.70     18.62 o 
   6   2  18       28.53       29.39     28.61 o 
  -6   3  18       18.36       20.75     28.49 o 
  -5   3  18       59.45       74.04     17.65 o 
  -4   3  18       95.38       66.47     16.53 o 
  -3   3  18       61.87       60.06     17.35 o 
  -2   3  18        3.45       12.35     26.25 o 
  -1   3  18      190.34      176.39     19.58 o 
   0   3  18       67.30       69.20     15.46 o 
   1   3  18      191.55      224.67     53.75 o 
   2   3  18        3.35       25.42     16.68 o 
   3   3  18       57.74       81.85     17.95 o 
   4   3  18       95.57      156.40     41.90 o 
   5   3  18       62.98       49.63     20.41 o 
   6   3  18       18.66       13.30     28.96 o 
  -5   4  18        1.14       27.66     20.50 o 
  -4   4  18       50.71       39.89     16.44 o 
  -3   4  18       11.92        5.94     16.08 o 
  -2   4  18       65.70       38.99     27.13 o 
  -1   4  18      113.97       89.23     17.33 o 
   0   4  18        1.23      -10.14     13.47 o 
   1   4  18      116.66      112.20     18.06 o 
   2   4  18       64.39       24.96     19.41 o 
   3   4  18       11.48        4.64     15.41 o 
   4   4  18       51.37       73.31     16.55 o 
   5   4  18        1.07       -4.93     18.34 o 
  -5   5  18       20.44       11.25     20.31 o 
  -4   5  18        4.92        3.38     18.41 o 
  -3   5  18       32.62       46.81     22.62 o 
  -2   5  18       96.54       68.02     17.31 o 
  -1   5  18       22.60       20.04     20.22 o 
   0   5  18       17.20       24.41     14.17 o 
   1   5  18       23.42       15.35     24.96 o 
   2   5  18       95.24       44.08     19.05 o 
   3   5  18       31.33       31.50     16.47 o 
   4   5  18        5.01        4.62     15.26 o 
   5   5  18       21.24        7.36     19.85 o 
  -5   6  18       13.99       18.69     21.34 o 
  -4   6  18       47.42       16.19     27.01 o 
  -3   6  18       10.30        4.31     23.75 o 
  -2   6  18       17.30        8.22     17.64 o 
  -1   6  18       19.03        8.07     17.23 o 
   0   6  18        5.55       11.32     14.83 o 
   1   6  18       19.76       30.62     15.14 o 
   2   6  18       16.76       17.84     18.78 o 
   3   6  18        9.60       -4.26     18.37 o 
   4   6  18       47.75       38.66     18.66 o 
   5   6  18       14.13      -18.15     18.57 o 
  -5   7  18       52.11       60.68     24.19 o 
  -4   7  18        2.79      -18.02     18.02 o 
  -3   7  18       31.57       51.28     21.99 o 
  -2   7  18       19.06        5.75     18.55 o 
  -1   7  18       50.24       14.41     18.60 o 
   0   7  18        1.32       -9.28     17.79 o 
   1   7  18       49.47       64.98     19.57 o 
   2   7  18       18.55       14.92     15.98 o 
   3   7  18       30.27       31.92     30.14 o 
   4   7  18        2.68       25.75     20.49 o 
   5   7  18       53.69       50.05     20.92 o 
  -5   8  18       34.27       65.23     45.53 o 
  -4   8  18       22.06        1.72     18.99 o 
  -3   8  18       17.95       17.00     21.31 o 
  -2   8  18       20.59       13.71     19.21 o 
  -1   8  18       72.40       73.46     21.28 o 
   0   8  18        8.42       12.39     18.10 o 
   1   8  18       69.75       98.06     23.19 o 
   2   8  18       20.27       28.32     19.52 o 
   3   8  18       17.20        2.97     25.98 o 
   4   8  18       21.52       27.76     22.44 o 
   5   8  18       34.87      -40.35     40.35 o 
  -4   9  18        8.56       19.10     19.89 o 
  -3   9  18       47.94       68.70     38.12 o 
  -2   9  18      124.57      101.88     24.36 o 
  -1   9  18       29.23       32.08     30.62 o 
   0   9  18       49.20       51.95     48.04 o 
   1   9  18       28.87       35.38     35.06 o 
   2   9  18      123.83      152.11     26.15 o 
   3   9  18       47.52       36.85     28.85 o 
   4   9  18        8.76        7.86     28.66 o 
  -4  10  18        6.57        4.10     22.61 o 
  -3  10  18       42.85       32.43     23.20 o 
  -2  10  18       72.09      109.82     23.77 o 
  -1  10  18       13.73        9.25     19.28 o 
   0  10  18        0.27       -6.84     19.91 o 
   1  10  18       12.62        7.96     45.62 o 
   2  10  18       71.24       90.57     45.74 o 
   3  10  18       42.22       80.37     33.55 o 
   4  10  18        6.20      -18.59     28.08 o 
  -3  11  18       84.30       92.44     40.54 o 
  -2  11  18       37.27       28.74     22.50 o 
  -1  11  18        1.26       16.08     21.13 o 
   0  11  18       13.70       19.47     21.56 o 
   1  11  18        1.37      -15.79     29.76 o 
   2  11  18       36.39       56.97     21.89 o 
   3  11  18       85.18       60.48     34.75 o 
  -2  12  18       36.89       40.55     22.73 o 
  -1  12  18        6.25       -5.08     20.15 o 
   0  12  18        0.67       48.21     22.27 o 
   1  12  18        6.20        3.85     21.49 o 
   2  12  18       36.56       55.36     22.70 o 
  -1  13  18        7.83       -3.46     22.34 o 
   0  13  18       23.01      -18.97     21.81 o 
   1  13  18        8.12       24.49     42.53 o 
   1   0  19        0.12       -9.05     17.72 o 
   2   0  19       64.20       63.57     17.87 o 
   3   0  19       45.35       15.09     16.79 o 
   4   0  19      233.21      195.01     48.52 o 
   5   0  19       64.05       79.17     18.11 o 
  -5   1  19       36.29       33.17     18.35 o 
  -4   1  19       19.75       42.85     17.65 o 
  -3   1  19       57.66       75.29     18.91 o 
  -2   1  19        9.19        0.28     15.54 o 
  -1   1  19      297.57      375.41     26.09 o 
   0   1  19        4.29        2.34     18.33 o 
   1   1  19      295.17      281.55     29.50 o 
   2   1  19        8.81        7.74     15.68 o 
   3   1  19       58.54       62.19     22.73 o 
   4   1  19       19.88        1.39     26.10 o 
   5   1  19       36.28       30.69     17.67 o 
  -5   2  19       46.17       47.92     18.02 o 
  -4   2  19      122.78      115.19     21.42 o 
  -3   2  19      155.14      146.82     21.32 o 
  -2   2  19       91.25       70.29     17.50 o 
  -1   2  19       20.18       12.65     15.07 o 
   0   2  19        7.82       11.14     18.27 o 
   1   2  19       20.85       -4.01     23.24 o 
   2   2  19       90.57      105.35     24.14 o 
   3   2  19      158.96      212.00     43.13 o 
   4   2  19      122.76       90.24     20.15 o 
   5   2  19       47.87       75.56     22.91 o 
  -5   3  19        4.17       -4.68     17.07 o 
  -4   3  19       61.84       60.64     19.42 o 
  -3   3  19        9.54       20.00     17.19 o 
  -2   3  19       14.04        7.42     14.94 o 
  -1   3  19       89.45      104.51     32.60 o 
   0   3  19      100.83      141.35     19.64 o 
   1   3  19       84.79       51.77     19.55 o 
   2   3  19       14.45      -13.34     22.09 o 
   3   3  19        8.92       10.56     15.80 o 
   4   3  19       62.52       52.70     18.40 o 
   5   3  19        4.16       -5.86     18.84 o 
  -5   4  19       13.60       20.80     21.67 o 
  -4   4  19        1.54       36.59     22.82 o 
  -3   4  19      132.94      131.94     20.57 o 
  -2   4  19       43.17       44.73     20.70 o 
  -1   4  19       48.75       18.61     15.16 o 
   0   4  19        2.31        8.11     16.48 o 
   1   4  19       48.54       50.80     19.84 o 
   2   4  19       42.36       37.45     19.79 o 
   3   4  19      137.14      123.43     28.83 o 
   4   4  19        1.77       -2.73     18.35 o 
   5   4  19       15.09       45.83     34.61 o 
  -5   5  19       20.03      -18.08     19.99 o 
  -4   5  19        3.84        5.69     22.22 o 
  -3   5  19       25.06       19.15     22.21 o 
  -2   5  19       14.70       -0.91     20.58 o 
  -1   5  19       55.18       42.18     17.04 o 
   0   5  19        7.34       -4.64     16.58 o 
   1   5  19       55.39       49.35     31.65 o 
   2   5  19       15.26        2.40     18.66 o 
   3   5  19       23.35      -22.33     22.33 o 
   4   5  19        3.94       -0.46     18.10 o 
   5   5  19       19.99        8.56     19.83 o 
  -4   6  19        9.07       21.89     22.61 o 
  -3   6  19      151.82      174.42     28.17 o 
  -2   6  19        7.11      -16.48     24.51 o 
  -1   6  19       46.18       23.19     19.59 o 
   0   6  19       10.96      -13.17     18.36 o 
   1   6  19       46.21       46.91     17.30 o 
   2   6  19        6.57        4.14     25.88 o 
   3   6  19      155.35      197.94     41.22 o 
   4   6  19        9.52        5.65     22.90 o 
  -4   7  19       37.53       15.09     23.59 o 
  -3   7  19        1.76       38.04     29.14 o 
  -2   7  19       12.90        4.14     20.38 o 
  -1   7  19       48.32       40.54     20.75 o 
   0   7  19       29.66      -14.49     33.88 o 
   1   7  19       47.45       68.69     31.61 o 
   2   7  19       13.43        9.39     26.65 o 
   3   7  19        2.09      -20.86     21.96 o 
   4   7  19       36.81      103.16     26.76 o 
  -4   8  19        7.11       -2.91     22.57 o 
  -3   8  19       46.11       49.68     24.46 o 
  -2   8  19       21.01       22.59     26.57 o 
  -1   8  19       80.80       40.75     21.76 o 
   0   8  19        4.83       -6.38     19.47 o 
   1   8  19       81.44       85.11     27.80 o 
   2   8  19       21.81        8.10     27.46 o 
   3   8  19       46.49       26.45     30.58 o 
   4   8  19        7.18       30.19     32.68 o 
  -3   9  19       72.87       98.73     26.99 o 
  -2   9  19        7.68       19.51     22.49 o 
  -1   9  19       69.29       58.68     38.63 o 
   0   9  19       14.49       23.02     21.02 o 
   1   9  19       68.81       65.34     22.21 o 
   2   9  19        7.28       25.77     21.69 o 
   3   9  19       74.26      114.35     38.20 o 
  -3  10  19       15.98       48.63     31.89 o 
  -2  10  19        5.00       -9.78     21.60 o 
  -1  10  19       23.36       17.62     22.09 o 
   0  10  19       22.64       14.76     23.51 o 
   1  10  19       23.33       40.34     21.35 o 
   2  10  19        4.57       -0.17     21.05 o 
   3  10  19       15.03       22.00     31.58 o 
  -2  11  19        8.87       25.90     22.88 o 
  -1  11  19       41.73       50.70     25.12 o 
   0  11  19       20.88       19.81     23.25 o 
   1  11  19       42.45       56.90     22.30 o 
   2  11  19        8.51       21.33     23.45 o 
   0   0  20      358.56      483.23     53.29 o 
   1   0  20       39.13       45.81     20.81 o 
   2   0  20       68.53       63.27     22.62 o 
   3   0  20       37.12       35.73     19.50 o 
   4   0  20       14.88       12.70     18.86 o 
  -4   1  20      167.18      145.70     23.10 o 
  -3   1  20        0.93       38.39     19.00 o 
  -2   1  20       31.77       69.35     18.28 o 
  -1   1  20        0.94        6.69     19.16 o 
   0   1  20        6.87       31.35     23.29 o 
   1   1  20        1.06      -30.02     36.52 o 
   2   1  20       32.58       31.31     33.40 o 
   3   1  20        1.32        6.71     17.73 o 
   4   1  20      166.68      203.62     30.81 o 
  -4   2  20       16.55        6.59     19.33 o 
  -3   2  20      150.49      196.84     44.06 o 
  -2   2  20       24.52       36.15     17.51 o 
  -1   2  20       90.00      123.27     20.16 o 
   0   2  20       66.43       60.31     21.68 o 
   1   2  20       91.74       87.86     23.23 o 
   2   2  20       24.74        8.12     19.63 o 
   3   2  20      153.48      150.61     39.20 o 
   4   2  20       16.74       52.61     19.96 o 
  -4   3  20       77.56       63.78     21.13 o 
  -3   3  20       14.52       14.88     17.76 o 
  -2   3  20        5.71        3.25     16.01 o 
  -1   3  20       29.19       49.28     17.04 o 
   0   3  20       71.50       65.02     22.75 o 
   1   3  20       29.33      -12.70     20.63 o 
   2   3  20        6.08        8.48     19.91 o 
   3   3  20       15.12       18.73     17.72 o 
   4   3  20       77.28       60.26     20.09 o 
  -4   4  20        8.80        9.87     24.60 o 
  -3   4  20       85.63      107.22     26.43 o 
  -2   4  20       16.21       11.13     25.41 o 
  -1   4  20       63.70       81.33     18.05 o 
   0   4  20       20.98      -11.50     19.74 o 
   1   4  20       64.68       71.96     25.21 o 
   2   4  20       15.94        5.36     22.38 o 
   3   4  20       87.51       30.63     29.57 o 
   4   4  20        8.95       -1.67     19.70 o 
  -4   5  20       14.20       32.35     24.07 o 
  -3   5  20        7.34      -20.65     20.65 o 
  -2   5  20       12.61       10.76     31.77 o 
  -1   5  20       24.99       18.56     21.59 o 
   0   5  20        3.13      -10.47     16.15 o 
   1   5  20       24.93       28.60     21.24 o 
   2   5  20       11.62       24.85     21.59 o 
   3   5  20        8.04      -20.87     20.87 o 
   4   5  20       14.51        5.53     19.18 o 
  -3   6  20       17.93        6.27     45.50 o 
  -2   6  20       41.60       54.75     23.54 o 
  -1   6  20       27.68       10.92     25.09 o 
   0   6  20        0.14       -7.15     19.94 o 
   1   6  20       29.05       58.66     30.77 o 
   2   6  20       42.10       39.37     26.43 o 
   3   6  20       18.44       14.48     39.83 o 
  -3   7  20        7.70       15.43     23.17 o 
  -2   7  20       23.23       30.33     22.17 o 
  -1   7  20       57.73       47.19     23.33 o 
   0   7  20        0.18       -8.55     20.33 o 
   1   7  20       57.00       50.56     29.86 o 
   2   7  20       24.70       13.95     30.00 o 
   3   7  20        7.43      -28.42     28.42 o 
  -3   8  20        4.06       -2.01     25.22 o 
  -2   8  20       41.55       -3.22     24.16 o 
  -1   8  20        1.84      -19.91     21.47 o 
   0   8  20        1.57       14.99     21.88 o 
   1   8  20        2.29        6.83     22.69 o 
   2   8  20       42.29       29.52     32.73 o 
   3   8  20        4.47       16.15     33.31 o 
  -2   9  20       51.15       63.00     27.53 o 
  -1   9  20       58.44       48.29     30.60 o 
   0   9  20        1.93       50.67     41.43 o 
   1   9  20       58.37       78.28     31.49 o 
   2   9  20       52.97       24.63     33.26 o 
  -1  10  20        0.15       -9.24     21.83 o 
   0  10  20        3.12       26.28     23.86 o 
   1  10  20        0.12      -13.86     23.87 o 
   1   0  21       31.65       24.26     29.45 o 
   2   0  21        0.33      -10.61     19.94 o 
   3   0  21      103.08      118.30     22.44 o 
  -3   1  21      136.12      114.58     22.02 o 
  -2   1  21       13.99      -17.53     17.53 o 
  -1   1  21       24.92       39.54     21.76 o 
   0   1  21       37.18       71.55     24.42 o 
   1   1  21       25.46        8.37     20.72 o 
   2   1  21       12.57       17.45     22.74 o 
   3   1  21      135.30      135.25     33.37 o 
  -3   2  21       56.05       99.37     21.92 o 
  -2   2  21        5.19       13.51     18.36 o 
  -1   2  21       49.24       50.69     22.21 o 
   0   2  21       46.54        7.90     35.70 o 
   1   2  21       49.05       54.05     22.96 o 
   2   2  21        5.83       28.72     35.39 o 
   3   2  21       56.21       86.13     25.68 o 
  -3   3  21       84.86      105.66     22.73 o 
  -2   3  21       81.83       83.25     30.30 o 
  -1   3  21        8.80       -8.33     28.85 o 
   0   3  21       13.20      -19.46     19.46 o 
   1   3  21        9.16       22.91     23.01 o 
   2   3  21       80.46       39.63     21.95 o 
   3   3  21       84.37       32.60     27.96 o 
  -3   4  21       16.06        6.53     28.35 o 
  -2   4  21       15.90       36.63     35.34 o 
  -1   4  21       12.82       11.11     18.14 o 
   0   4  21        0.00        5.48     21.60 o 
   1   4  21       12.80       31.22     30.70 o 
   2   4  21       15.77       30.82     36.38 o 
   3   4  21       16.08       34.44     25.66 o 
  -3   5  21       26.13       -1.83     24.76 o 
  -2   5  21       38.72       35.21     23.95 o 
  -1   5  21       19.43       16.36     22.20 o 
   0   5  21       43.48       53.95     23.38 o 
   1   5  21       20.07       21.44     21.72 o 
   2   5  21       38.17       28.20     22.54 o 
   3   5  21       26.79       53.70     25.51 o 
  -2   6  21        4.54       26.94     23.43 o 
  -1   6  21       42.59       47.54     23.07 o 
   0   6  21        3.71       24.15     35.66 o 
   1   6  21       41.85       98.20     34.60 o 
   2   6  21        3.95       20.90     30.82 o 
  -2   7  21       65.08       29.73     24.03 o 
  -1   7  21       27.48        7.97     25.52 o 
   0   7  21       40.09        4.95     23.79 o 
   1   7  21       28.32       27.60     32.06 o 
   2   7  21       64.05       81.28     36.04 o 
   0   8  21        1.49      -13.42     23.16 o 
   0   0  22       58.44       49.89     33.79 o 
   1   0  22        0.75        0.53     23.24 o 
   2   0  22        3.90       11.52     23.54 o 
  -2   1  22      118.98      102.76     96.02 o 
  -1   1  22        2.06      -27.85     33.52 o 
   0   1  22        5.22      -26.17     26.17 o 
   1   1  22        2.04        9.03     28.56 o 
   2   1  22      119.47      136.80     27.48 o 
  -2   2  22       64.77       54.04     25.31 o 
  -1   2  22       10.16       25.63     23.35 o 
   0   2  22        1.22       27.63     24.41 o 
   1   2  22       10.27       -5.55     24.30 o 
   2   2  22       61.95      107.55     42.20 o 
  -2   3  22       90.77      117.67     33.35 o 
  -1   3  22       31.58       -4.93     22.29 o 
   0   3  22        2.70       -6.16     24.31 o 
   1   3  22       31.55       33.92     24.54 o 
   2   3  22       91.25       69.11     26.08 o 
  -1   4  22        9.09        0.90     52.36 o 
   0   4  22        3.67      -10.80     23.82 o 
   1   4  22        9.03        2.94     33.69 o 
   0   5  22       27.61       32.64     33.31 o 
                                                 
